# Supplementary material for: Quality of fixed dose artemether/lumefantrine products in Jimma Zone, Ethiopia
Source: Malar J. 2019 Jul 15;18:236. doi: 10.1186/s12936-019-2872-1 (PMC6628471; doi:10.1186/s12936-019-2872-1)
Supplement: Supplementary file 1 — Additional file 1. Checklist. Physical characteristics, packaging and labelling information. [file 12936_2019_2872_MOESM1_ESM.xlsx]

## Sheet: Sheet1
Sample code	Brand/Generic	Packaging													Physical characteristics of the tablets
		Container and closure (yes/no)	Label (yes/no)											Leaflet or package insert	Uniformity of shape	Uniformity of size	Uniformity of colour	Uniformity of texture	Markings	Breaks, Cracks and Splits	Embedded surface spots or contamination	Smell
			Trade/brand name	Active ingredient name	Manufacturer's name and logo	Manufacturer's full adress	Medicine strength (mg/unit)	Dosage form	No. of units per container	Dosage statement	Batch/lot No.	Manufactury and expiry date	Storage information
