# Supplementary material for: Quality of fixed dose artemether/lumefantrine products in Jimma Zone, Ethiopia
Source: Malar J. 2019 Jul 15;18:236. doi: 10.1186/s12936-019-2872-1 (PMC6628471; doi:10.1186/s12936-019-2872-1)
Supplement: Supplementary file 3 — Additional file 3. Physical characteristics, packaging and labelling information. [file 12936_2019_2872_MOESM3_ESM.xlsx]

## Sheet: Sheet1
#	Sample code	Brand/Generic	Manufacturer		Country of origin	Packaging													Physical characteristics of the tablets
						Container and closure (yes/no)	Label (yes/no)											Leaflet or package insert	Uniformity of shape	Uniformity of size	Uniformity of colour	Uniformity of texture	Markings	Breaks, Cracks and Splits	Embedded surface spots or contamination	Smell
							Trade/brand name	Active ingredient name	Manufacturer's name and logo	Manufacturer's full adress	Medicine strength (mg/unit)	Dosage form	No. of units per container	Dosage statement	Batch/lot No.	Manufactury and expiry date	Storage information
1	2013-020-001	Coartem®	Novartis	JUSH Hospital	USA	yes	yes	yes	yes	yes	yes	yes	yes	yes	yes	yes	yes	yes	yes	yes	yes	yes	yes	No	No	No
2	2013-020-002	Artefan®	Ajanta	JUSH Hospital	India	yes	yes	yes	yes	yes	yes	yes	yes	yes	yes	yes	yes	yes	yes	yes	yes	yes	yes	No	No	No
3	2013-020-003	Coartem®	Novartis	Serbo HC	USA	yes	yes	yes	yes	yes	yes	yes	yes	yes	yes	yes	yes	yes	yes	yes	yes	yes	yes	No	No	No
4	2013-020-004	Coartem®	Novartis	JUSH Hospital	USA	yes	yes	yes	yes	yes	yes	yes	yes	yes	yes	yes	yes	yes	yes	yes	yes	yes	yes	No	No	No
5	2013-020-005	Coartem®	Novartis	JUSH Hospital	USA	yes	yes	yes	yes	yes	yes	yes	yes	yes	yes	yes	yes	yes	yes	yes	yes	yes	yes	No	No	No
6	2013-020-006	Coartem®	Novartis	Jimma HC	USA	yes	yes	yes	yes	yes	yes	yes	yes	yes	yes	yes	yes	yes	yes	yes	yes	yes	yes	No	No	No
7	2013-020-007	Artemether-Lumefantrine	IPCA	Jimma HC	India	yes	yes	yes	yes	yes	yes	yes	yes	yes	yes	yes	yes	yes	yes	yes	yes	yes	yes	No	No	No
8	2013-020-008	Artemether-Lumefantrine	IPCA	Jimma HC	India	yes	yes	yes	yes	yes	yes	yes	yes	yes	yes	yes	yes	yes	yes	yes	yes	yes	yes	No	No	No
9	2013-020-009	Coartem®	Novartis	Jimma HC	USA	yes	yes	yes	yes	yes	yes	yes	yes	yes	yes	yes	yes	yes	yes	yes	yes	yes	yes	No	No	No
10	2013-020-010	Artefan®	Ajanta	Asendabo HC	India	yes	yes	yes	yes	yes	yes	yes	yes	yes	yes	yes	yes	yes	yes	yes	yes	yes	yes	No	No	No
11	2013-020-011	Coartem®	Novartis	Bulbule HC	USA	yes	yes	yes	yes	yes	yes	yes	yes	yes	yes	yes	yes	yes	yes	yes	yes	yes	yes	No	No	No
12	2013-020-012	Coartem®	Novartis	Sekoru HC	USA	yes	yes	yes	yes	yes	yes	yes	yes	yes	yes	yes	yes	yes	yes	yes	yes	yes	yes	No	No	No
13	2013-020-013	Coartem®	Novartis	Sekoru HC	USA	yes	yes	yes	yes	yes	yes	yes	yes	yes	yes	yes	yes	yes	yes	yes	yes	yes	yes	No	No	No
14	2013-020-014	Artemether-Lumefantrine	IPCA	Asendabo HC	India	yes	yes	yes	yes	yes	yes	yes	yes	yes	yes	yes	yes	yes	yes	yes	yes	yes	yes	No	No	No
15	2013-020-015	Artemether-Lumefantrine	IPCA	Seka HC	India	yes	yes	yes	yes	yes	yes	yes	yes	yes	yes	yes	yes	yes	yes	yes	yes	yes	yes	No	No	No
16	2013-020-016	Artemether-Lumefantrine	IPCA	Shebe HC	India	yes	yes	yes	yes	yes	yes	yes	yes	yes	yes	yes	yes	yes	yes	yes	yes	yes	yes	No	No	No
17	2013-020-017	Artemether-Lumefantrine	IPCA	Seka HC	India	yes	yes	yes	yes	yes	yes	yes	yes	yes	yes	yes	yes	yes	yes	yes	yes	yes	yes	No	No	No
18	2013-020-018	Artemether-Lumefantrine	IPCA	Shebe HC	India	yes	yes	yes	yes	yes	yes	yes	yes	yes	yes	yes	yes	yes	yes	yes	yes	yes	yes	No	No	No
19	2013-020-019	Coartem®	Novartis	Yebu HC	USA	yes	yes	yes	yes	yes	yes	yes	yes	yes	yes	yes	yes	yes	yes	yes	yes	yes	yes	No	No	No
20	2013-020-020	Coartem®	Novartis	Deneba HC	USA	yes	yes	yes	yes	yes	yes	yes	yes	yes	yes	yes	yes	yes	yes	yes	yes	yes	yes	No	No	No
21	2013-020-021	Coartem®	Novartis	Deneba HC	USA	yes	yes	yes	yes	yes	yes	yes	yes	yes	yes	yes	yes	yes	yes	yes	yes	yes	yes	No	No	No
22	2013-020-022	Artemether-Lumefantrine	IPCA	Deneba HC	India	yes	yes	yes	yes	yes	yes	yes	yes	yes	yes	yes	yes	yes	yes	yes	yes	yes	yes	No	No	No
23	2013-020-023	Artemether-Lumefantrine	IPCA	Deneba HC	India	yes	yes	yes	yes	yes	yes	yes	yes	yes	yes	yes	yes	yes	yes	yes	yes	yes	yes	No	No	No
24	2013-020-024	Artemether-Lumefantrine	IPCA	Yebu HC	India	yes	yes	yes	yes	yes	yes	yes	yes	yes	yes	yes	yes	yes	yes	yes	yes	yes	yes	No	No	No
25	2013-020-025	Coartem®	Novartis	Serbo HC	USA	yes	yes	yes	yes	yes	yes	yes	yes	yes	yes	yes	yes	yes	yes	yes	yes	yes	yes	No	No	No
26	2013-020-026	Coartem®	Novartis	Nada HC	USA	yes	yes	yes	yes	yes	yes	yes	yes	yes	yes	yes	yes	yes	yes	yes	yes	yes	yes	No	No	No
27	2013-020-027	Artefan®	Ajanta	Serbo HC	India	yes	yes	yes	yes	yes	yes	yes	yes	yes	yes	yes	yes	yes	yes	yes	yes	yes	yes	No	No	No
28	2013-020-029	Artefan®	Ajanta	Serbo HC	India	yes	yes	yes	yes	yes	yes	yes	yes	yes	yes	yes	yes	yes	yes	yes	yes	yes	yes	No	No	No
29	2013-020-030	Coartem®	Novartis	Nada HC	USA	yes	yes	yes	yes	yes	yes	yes	yes	yes	yes	yes	yes	yes	yes	yes	yes	yes	yes	No	No	No
30	2013-020-031	Artefan®	Ajanta	Nada HC	India	yes	yes	yes	yes	yes	yes	yes	yes	yes	yes	yes	yes	yes	yes	yes	yes	yes	yes	No	No	No
31	2013-020-032	Artefan®	Ajanta	Nada HC	India	yes	yes	yes	yes	yes	yes	yes	yes	yes	yes	yes	yes	yes	yes	yes	yes	yes	yes	No	No	No
32	2013-020-033	Coartem®	Novartis	Nada HC	USA	yes	yes	yes	yes	yes	yes	yes	yes	yes	yes	yes	yes	yes	yes	yes	yes	yes	yes	No	No	No
33	2013-020-034	Coartem®	Novartis	Dimtu HC	USA	yes	yes	yes	yes	yes	yes	yes	yes	yes	yes	yes	yes	yes	yes	yes	yes	yes	yes	No	No	No
34	2013-020-035	Coartem®	Novartis	Busa HC	USA	yes	yes	yes	yes	yes	yes	yes	yes	yes	yes	yes	yes	yes	yes	yes	yes	yes	yes	No	No	No
35	2013-020-036	Coartem®	Novartis	Busa HC	USA	yes	yes	yes	yes	yes	yes	yes	yes	yes	yes	yes	yes	yes	yes	yes	yes	yes	yes	No	No	No
36	2013-020-037	Artemether-Lumefantrine	IPCA	Dimtu HC	India	yes	yes	yes	yes	yes	yes	yes	yes	yes	yes	yes	yes	yes	yes	yes	yes	yes	yes	No	No	No
37	2013-020-038	Artemether-Lumefantrine	IPCA	Ako HC	India	yes	yes	yes	yes	yes	yes	yes	yes	yes	yes	yes	yes	yes	yes	yes	yes	yes	yes	No	No	No
38	2013-020-039	Artemether-Lumefantrine	IPCA	Nonobenja HC	India	yes	yes	yes	yes	yes	yes	yes	yes	yes	yes	yes	yes	yes	yes	yes	yes	yes	yes	No	No	No
39	2013-020-040	Artemether-Lumefantrine	IPCA	Nonobenja HC	India	yes	yes	yes	yes	yes	yes	yes	yes	yes	yes	yes	yes	yes	yes	yes	yes	yes	yes	No	No	No
40	2013-020-041	Artemether-Lumefantrine	IPCA	Atnago HC	India	yes	yes	yes	yes	yes	yes	yes	yes	yes	yes	yes	yes	yes	yes	yes	yes	yes	yes	No	No	No
41	2013-020-042	Coartem®	Novartis	Nonobenja HC	USA	yes	yes	yes	yes	yes	yes	yes	yes	yes	yes	yes	yes	yes	yes	yes	yes	yes	yes	No	No	No
42	2013-020-043	Coartem®	Novartis	Belida HC	USA	yes	yes	yes	yes	yes	yes	yes	yes	yes	yes	yes	yes	yes	yes	yes	yes	yes	yes	No	No	No
43	2013-020-044	Coartem®	Novartis	Babu HC	USA	yes	yes	yes	yes	yes	yes	yes	yes	yes	yes	yes	yes	yes	yes	yes	yes	yes	yes	No	No	No
44	2013-020-045	Artemether-Lumefantrine	IPCA	Babu HC	India	yes	yes	yes	yes	yes	yes	yes	yes	yes	yes	yes	yes	yes	yes	yes	yes	yes	yes	No	No	No
45	2013-020-046	Artemether-Lumefantrine	IPCA	Limu Seka HC	India	yes	yes	yes	yes	yes	yes	yes	yes	yes	yes	yes	yes	yes	yes	yes	yes	yes	yes	No	No	No
46	2013-020-047	Artemether-Lumefantrine	IPCA	Bega HC	India	yes	yes	yes	yes	yes	yes	yes	yes	yes	yes	yes	yes	yes	yes	yes	yes	yes	yes	No	No	No
47	2013-020-048	Artemether-Lumefantrine	IPCA	Limu Seka HC	India	yes	yes	yes	yes	yes	yes	yes	yes	yes	yes	yes	yes	yes	yes	yes	yes	yes	yes	No	No	No
48	2013-020-049	Artemether-Lumefantrine	IPCA	Belida HC	India	yes	yes	yes	yes	yes	yes	yes	yes	yes	yes	yes	yes	yes	yes	yes	yes	yes	yes	No	No	No
49	2013-020-050	Coartem®	Novartis	Toba HC	USA	yes	yes	yes	yes	yes	yes	yes	yes	yes	yes	yes	yes	yes	yes	yes	yes	yes	yes	No	No	No
50	2013-020-051	Coartem®	Novartis	Toba HC	USA	yes	yes	yes	yes	yes	yes	yes	yes	yes	yes	yes	yes	yes	yes	yes	yes	yes	yes	No	No	No
51	2013-020-052	Artemether-Lumefantrine	IPCA	Toba HC	India	yes	yes	yes	yes	yes	yes	yes	yes	yes	yes	yes	yes	yes	yes	yes	yes	yes	yes	No	No	No
52	2013-020-053	Coartem®	Novartis	Sentema HC	USA	yes	yes	yes	yes	yes	yes	yes	yes	yes	yes	yes	yes	yes	yes	yes	yes	yes	yes	No	No	No
53	2013-020-054	Artemether-Lumefantrine	IPCA	Sentema HC	India	yes	yes	yes	yes	yes	yes	yes	yes	yes	yes	yes	yes	yes	yes	yes	yes	yes	yes	No	No	No
54	2013-020-055	Artemether-Lumefantrine	IPCA	Asendabo HC	India	yes	yes	yes	yes	yes	yes	yes	yes	yes	yes	yes	yes	yes	yes	yes	yes	yes	yes	No	No	No
55	2013-020-056	Coartem®	Novartis	Bulbule HC	USA	yes	yes	yes	yes	yes	yes	yes	yes	yes	yes	yes	yes	yes	yes	yes	yes	yes	yes	No	No	No
56	2013-020-057	Artemether-Lumefantrine	IPCA	Sekoru HC	India	yes	yes	yes	yes	yes	yes	yes	yes	yes	yes	yes	yes	yes	yes	yes	yes	yes	yes	No	No	No
57	2013-020-058	Artemether-Lumefantrine	IPCA	Sekoru HC	India	yes	yes	yes	yes	yes	yes	yes	yes	yes	yes	yes	yes	yes	yes	yes	yes	yes	yes	No	No	No
58	2013-020-059	Artemether-Lumefantrine	IPCA	Natri HC	India	yes	yes	yes	yes	yes	yes	yes	yes	yes	yes	yes	yes	yes	yes	yes	yes	yes	yes	No	No	No
59	2013-020-060	Coartem®	Novartis	Natri HC	USA	yes	yes	yes	yes	yes	yes	yes	yes	yes	yes	yes	yes	yes	yes	yes	yes	yes	yes	No	No	No
60	2013-020-061	Coartem®	Novartis	Natri HC	USA	yes	yes	yes	yes	yes	yes	yes	yes	yes	yes	yes	yes	yes	yes	yes	yes	yes	yes	No	No	No
61	2013-020-062	Artemether-Lumefantrine	IPCA	Deneba HC	India	yes	yes	yes	yes	yes	yes	yes	yes	yes	yes	yes	yes	yes	yes	yes	yes	yes	yes	No	No	No
62	2013-020-063	Artemether-Lumefantrine	IPCA	Kumbi HC	India	yes	yes	yes	yes	yes	yes	yes	yes	yes	yes	yes	yes	yes	yes	yes	yes	yes	yes	No	No	No
63	2013-020-064	Coartem®	Novartis	Kumbi HC	USA	yes	yes	yes	yes	yes	yes	yes	yes	yes	yes	yes	yes	yes	yes	yes	yes	yes	yes	No	No	No
64	2013-020-065	Coartem®	Novartis	Kumbi HC	USA	yes	yes	yes	yes	yes	yes	yes	yes	yes	yes	yes	yes	yes	yes	yes	yes	yes	yes	No	No	No
65	2013-020-066	Coartem®	Novartis	Balawajo HC	USA	yes	yes	yes	yes	yes	yes	yes	yes	yes	yes	yes	yes	yes	yes	yes	yes	yes	yes	No	No	No
66	2013-020-067	Artemether-Lumefantrine	IPCA	Balawajo HC	India	yes	yes	yes	yes	yes	yes	yes	yes	yes	yes	yes	yes	yes	yes	yes	yes	yes	yes	No	No	No
67	2013-020-068	Coartem®	Novartis	Ako HC	USA	yes	yes	yes	yes	yes	yes	yes	yes	yes	yes	yes	yes	yes	yes	yes	yes	yes	yes	No	No	No
68	2013-020-069	Coartem®	Novartis	Ako HC	USA	yes	yes	yes	yes	yes	yes	yes	yes	yes	yes	yes	yes	yes	yes	yes	yes	yes	yes	No	No	No
69	2013-020-070	Artemether-Lumefantrine	IPCA	Ako HC	India	yes	yes	yes	yes	yes	yes	yes	yes	yes	yes	yes	yes	yes	yes	yes	yes	yes	yes	No	No	No
70	2013-020-071	Artemether-Lumefantrine	IPCA	Ako HC	India	yes	yes	yes	yes	yes	yes	yes	yes	yes	yes	yes	yes	yes	yes	yes	yes	yes	yes	No	No	No
71	2013-020-072	Artemether-Lumefantrine	IPCA	Nada HC	India	yes	yes	yes	yes	yes	yes	yes	yes	yes	yes	yes	yes	yes	yes	yes	yes	yes	yes	No	No	No
72	2013-020-073	Coartem®	Novartis	Nada HC	USA	yes	yes	yes	yes	yes	yes	yes	yes	yes	yes	yes	yes	yes	yes	yes	yes	yes	yes	No	No	No
73	2013-020-074	Artemine®	APF	Jimma wholesale-1	Ethiopia	yes	yes	yes	yes	yes	yes	yes	yes	yes	yes	yes	yes	yes	yes	yes	yes	yes	yes	No	No	No
74	2013-020-075	Coartem®	Novartis	Jimma wholesale-2	China	yes	yes	yes	yes	yes	yes	yes	yes	yes	yes	yes	yes	yes	yes	yes	yes	yes	yes	No	No	No
