# Supplementary material for: Quality of fixed dose artemether/lumefantrine products in Jimma Zone, Ethiopia
Source: Malar J. 2019 Jul 15;18:236. doi: 10.1186/s12936-019-2872-1 (PMC6628471; doi:10.1186/s12936-019-2872-1)
Supplement: Supplementary file 4 — Additional file 4. Results of the amount of ART/LUM in FDC tablets. [file 12936_2019_2872_MOESM4_ESM.xls]

## Sheet: Assay results
#	Sample code	Product	Brand/Generic	Strength (mg)	No. of tablets per strip	Batch No.	Expiry date	Place of collection	Manufacturer	Country of origin	%LC (β-Armether)	%RSD (β-Armether)	%LC (lumenfantrine)	%RSD (lumenfantrine)	Identity
1	2013-020-001	Artemether-lumefantrine	Coartem®	20/120	24	F2531	2013-10-01	JUSH Hospital	Novartis	USA	99.3075	4.44497	102.33	2.99462	Complies
2	2013-020-002	Artemether-lumefantrine	Artefan®	20/120	18	BNP0852F	2014-05-01	JUSH Hospital	Ajanta	India	101.935	2.58001	104.243	2.78447	Complies
3	2013-020-003	Artemether-lumefantrine	Coartem®	20/120	24	F2500	2013-08-01	Serbo HC	Novartis	USA	101.367	1.49569	98.8267	0.56312	Complies
4	2013-020-004	Artemether-lumefantrine	Coartem®	20/120	12	F0931	2014-11-01	JUSH Hospital	Novartis	USA	98.345	0.654296	98.405	0.998809	Complies
5	2013-020-005	Artemether-lumefantrine	Coartem®	20/120	6	F0858	2014-07-01	JUSH Hospital	Novartis	USA	97.9	4.33365	90.03	1.25666	Complies
6	2013-020-006	Artemether-lumefantrine	Coartem®	20/120	6	F0860	2014-11-01	Jimma HC	Novartis	USA	98.95	1.21484	98.45	0.35912	Complies
7	2013-020-007	Artemether-lumefantrine	Artemether-lumefantrine	20/120	24	DYI1173313	2015-04-01	Jimma HC	IPCA	India	105.75	1.27045	98.65	0.0716783	Complies
8	2013-020-008	Artemether-lumefantrine	Artemether-lumefantrine	20/120	18	271462737	2014-09-01	Jimma HC	IPCA	India	102.635	0.87497	100.7	0.575797	Complies
9	2013-020-009	Artemether-lumefantrine	Coartem®	20/120	12	F0931	2014-11-01	Jimma HC	Novartis	USA	99.6	1.13591	96.65	1.24375	Complies
10	2013-020-010	Artemether-lumefantrine	Artefan®	20/120	24	P17016	2014-05-01	Asendabo HC	Ajanta	India	99.135	0.977189	99.735	0.602638	Complies
11	2013-020-011	Artemether-lumefantrine	Coartem®	20/120	24	F0822	june-014	Bulbule HC	Novartis	USA	103.6	3.27617	104.1	0.135851	Complies
12	2013-020-012	Artemether-lumefantrine	Coartem®	20/120	24	F0860	2014-07-01	Sekoru HC	Novartis	USA	101.15	1.74767	98.78	0.601306	Complies
13	2013-020-013	Artemether-lumefantrine	Coartem®	20/120	24	F0931	2014-11-01	Sekoru HC	Novartis	USA	101.345	1.13729	101.065	0.566721	Complies
14	2013-020-014	Artemether-lumefantrine	Artemether-lumefantrine	20/120	24	DY1472785	2014-09-01	Asendabo HC	IPCA	India	101.245	1.34793	100.1	2.96688	Complies
15	2013-020-015	Artemether-lumefantrine	Artemether-lumefantrine	20/120	18	DYI462754	2014-09-01	Seka HC	IPCA	India	103.65	3.06993	105.5	0.536195	Complies
16	2013-020-016	Artemether-lumefantrine	Artemether-lumefantrine	20/120	12	DYI462756	2014-09-01	Shebe HC	IPCA	India	100.95	1.05068	102.4	1.38107	Complies
17	2013-020-017	Artemether-lumefantrine	Artemether-lumefantrine	20/120	24	DYI472768	19-2014	Seka HC	IPCA	India	94.695	0.739253	97.55	0.797353	Complies
18	2013-020-018	Artemether-lumefantrine	Artemether-lumefantrine	20/120	24	DYI473313	2015-04-01	Shebe HC	IPCA	India	100.6	1.96809	102.85	2.26879	Complies
19	2013-020-019	Artemether-lumefantrine	Coartem®	20/120	24	F0929	2014-11-01	Yebu HC	Novartis	USA	100.675	1.6927	100.805	2.7848	Complies
20	2013-020-020	Artemether-lumefantrine	Coartem®	20/120	24	F0929	2014-11-01	Deneba HC	Novartis	USA	99.705	0.475163	102.3	2.07363	Complies
21	2013-020-021	Artemether-lumefantrine	Coartem®	20/120	24	F0822	2014-06-01	Deneba HC	Novartis	USA	100.895	1.54884	99	2.857	Complies
22	2013-020-022	Artemether-lumefantrine	Artemether-lumefantrine	20/120	24	DYI462741	2014-09-01	Deneba HC	IPCA	India	99.735	0.560099	102.035	2.36314	Complies
23	2013-020-023	Artemether-lumefantrine	Artemether-lumefantrine	20/120	24	DYI473313	2015-04-01	Deneba HC	IPCA	India	91.9888	0.684921	94.1651	4.9717	Complies
24	2013-020-024	Artemether-lumefantrine	Artemether-lumefantrine	20/120	24	DYI462756	2014-09-01	Yebu HC	IPCA	India	106.71	0.848184	101.54	1.89416	Complies
25	2013-020-025	Artemether-lumefantrine	Coartem®	20/120	6	F0811	2014-06-01	Serbo HC	Novartis	USA	100.3	0.704992	94.65	3.51125	Complies
26	2013-020-026	Artemether-lumefantrine	Coartem®	20/120	12	F0871	2014-08-01	Nada HC	Novartis	USA	99.01	0.857013	100.9	0.378432	Complies
27	2013-020-027	Artemether-lumefantrine	Artefan®	20/120	24	BNP0732F	2014-05-01	Serbo HC	Ajanta	India	95.145	3.60446	99.42	0.369841	Complies
28	2013-020-029	Artemether-lumefantrine	Artefan®	20/120	24	BNP0852F	2014-05-01	Serbo HC	Ajanta	India	103.365	0.779945	101.781	0.84694	Complies
29	2013-020-030	Artemether-lumefantrine	Coartem®	20/120	6	F0858	2014-07-01	Nada HC	Novartis	USA	99.665	0.347647	96.565	0.519905	Complies
30	2013-020-031	Artemether-lumefantrine	Artefan®	20/120	24	BNP0852F	2014-05-01	Nada HC	Ajanta	India	99.685	1.04273	95.52	3.43486	Complies
31	2013-020-032	Artemether-lumefantrine	Artefan®	20/120	24	BNP0732F	2014-05-01	Nada HC	Ajanta	India	89.775	0.480462	91.19	0.248135	Complies
32	2013-020-033	Artemether-lumefantrine	Coartem®	20/120	24	F0929	2014-11-01	Nada HC	Novartis	USA	93.045	2.59147	91.99	3.79727	Complies
33	2013-020-034	Artemether-lumefantrine	Coartem®	20/120	18	F0753	2014-04-01	Dimtu HC	Novartis	USA	96.8397	1.067	99.7136	0.0675283	Complies
34	2013-020-035	Artemether-lumefantrine	Coartem®	20/120	6	F0811	2014-06-01	Busa HC	Novartis	USA	100.215	4.50945	98.7032	4.65313	Complies
35	2013-020-036	Artemether-lumefantrine	Coartem®	20/120	18	F0753	2014-04-01	Busa HC	Novartis	USA	99.6361	1.21082	98.3071	0.496174	Complies
36	2013-020-037	Artemether-lumefantrine	Artemether-lumefantrine	20/120	18	DYI467617	2014-07-01	Dimtu HC	IPCA	India	98.5226	2.00291	99.8795	1.16791	Complies
37	2013-020-038	Artemether-lumefantrine	Artemether-lumefantrine	20/120	24	DYI467617	2014-07-01	Ako HC	IPCA	India	95.79	0.989167	97.01	0	Complies
38	2013-020-039	Artemether-lumefantrine	Artemether-lumefantrine	20/120	24	DYI473315	2015-04-01	Nonobenja HC	IPCA	India	97.155	1.31734	94.78	0.865419	Complies
39	2013-020-040	Artemether-lumefantrine	Artemether-lumefantrine	20/120	18	DYI462741	2014-09-01	Nonobenja HC	IPCA	India	105.915	0.180257	111.865	1.71301	Complies
40	2013-020-041	Artemether-lumefantrine	Artemether-lumefantrine	20/120	24	DYI473315	2015-04-01	Atnago HC	IPCA	India	92.965	2.44158	93.55	3.28043	Complies
41	2013-020-042	Artemether-lumefantrine	Coartem®	20/120	6	F0811	2014-06-01	Nonobenja HC	Novartis	USA	96.775	0.913339	94.46	2.03613	Complies
42	2013-020-043	Artemether-lumefantrine	Coartem®	20/120	6	F0822	62014	Belida HC	Novartis	USA	100.905	0.00700765	101.655	0.77211	Complies
43	2013-020-044	Artemether-lumefantrine	Coartem®	20/120	6	F0860	2014-07-01	Babu HC	Novartis	USA	94.33	0.764602	96.115	1.69944	Complies
44	2013-020-045	Artemether-lumefantrine	Artemether-lumefantrine	20/120	24	DYI473314	2015-04-01	Babu HC	IPCA	India	93.83	2.84862	95.305	0.452584	Complies
45	2013-020-046	Artemether-lumefantrine	Artemether-lumefantrine	20/120	24	DYI473313	2015-04-01	Limu Seka HC	IPCA	India	96.125	3.03808	93.92	1.14438	Complies
46	2013-020-047	Artemether-lumefantrine	Artemether-lumefantrine	20/120	24	DYI473313	2015-04-01	Bega HC	IPCA	India	99.34	2.9184	99.725	1.28339	Complies
47	2013-020-048	Artemether-lumefantrine	Artemether-lumefantrine	20/120	24	DYI462747	2014-09-01	Limu Seka HC	IPCA	India	93.145	2.08765	98.76	4.02384	Complies
48	2013-020-049	Artemether-lumefantrine	Artemether-lumefantrine	20/120	24	DYI473314	2015-04-01	Belida HC	IPCA	India	91.465	3.45571	93.615	2.68144	Complies
49	2013-020-050	Artemether-lumefantrine	Coartem®	20/120	6	F0822	2014-06-01	Toba HC	Novartis	USA	99.07	4.35384	97.66	0.506835	Complies
50	2013-020-051	Artemether-lumefantrine	Coartem®	20/120	6	F0929	2014-11-01	Toba HC	Novartis	USA	90.865	3.2762	91.895	0.70022	Complies
51	2013-020-052	Artemether-lumefantrine	Artemether-lumefantrine	20/120	18	DYI462741	2014-09-01	Toba HC	IPCA	India	100.805	0.371774	97.845	0.715454	Complies
52	2013-020-053	Artemether-lumefantrine	Coartem®	20/120	6	F0822	2014-06-01	Sentema HC	Novartis	USA	99.585	1.39881	95.235	0.230171	Complies
53	2013-020-054	Artemether-lumefantrine	Artemether-lumefantrine	20/120	24	DYI472736	2014-09-01	Sentema HC	IPCA	India	99.72	0.468001	99.45	0.554594	Complies
54	2013-020-055	Artemether-lumefantrine	Artemether-lumefantrine	20/120	24	DYI473313	2015-04-01	Asendabo HC	IPCA	India	101.464	0.941251	100.698	0.909759	Complies
55	2013-020-056	Artemether-lumefantrine	Coartem®	20/120	24	F2829	2014-06-01	Bulbule HC	Novartis	USA	91.9135	2.25524	94.8748	0.962937	Complies
56	2013-020-057	Artemether-lumefantrine	Artemether-lumefantrine	20/120	24	DYI473315	2015-04-01	Sekoru HC	IPCA	India	95.222	0.914969	96.1073	0.780992	Complies
57	2013-020-058	Artemether-lumefantrine	Artemether-lumefantrine	20/120	18	DYI462741	2014-09-01	Sekoru HC	IPCA	India	96.4135	2.22536	97.1617	1.6548	Complies
58	2013-020-059	Artemether-lumefantrine	Artemether-lumefantrine	20/120	24	DYI473313	2015-04-01	Natri HC	IPCA	India	100.789	1.37686	96.0427	0.842293	Complies
59	2013-020-060	Artemether-lumefantrine	Coartem®	20/120	6	F0858	2014-07-01	Natri HC	Novartis	USA	100.311	1.97815	97.6768	2.37888	Complies
60	2013-020-061	Artemether-lumefantrine	Coartem®	20/120	12	F0929	2014-11-01	Natri HC	Novartis	USA	99.0612	2.03576	92.4963	0.591698	Complies
61	2013-020-062	Artemether-lumefantrine	Artemether-lumefantrine	20/120	18	DYI462741	2014-09-01	Deneba HC	IPCA	India	103.296	0.481104	99.0539	0.129668	Complies
62	2013-020-063	Artemether-lumefantrine	Artemether-lumefantrine	20/120	24	DYI473313	2015-04-01	Kumbi HC	IPCA	India	99.4417	0.148571	96.0629	0.934587	Complies
63	2013-020-064	Artemether-lumefantrine	Coartem®	20/120	6	F0858	2014-07-01	Kumbi HC	Novartis	USA	97.56	1.7395	97.11	0.305823	Complies
64	2013-020-065	Artemether-lumefantrine	Coartem®	20/120	12	F0929	2014-11-01	Kumbi HC	Novartis	USA	93.2897	0.699115	93.6717	0.442934	Complies
65	2013-020-066	Artemether-lumefantrine	Coartem®	20/120	6	F0858	2014-07-01	Balawajo HC	Novartis	USA	102.33	0.917123	101.167	2.0779	Complies
66	2013-020-067	Artemether-lumefantrine	Artemether-lumefantrine	20/120	24	DYI473313	2015-04-01	Balawajo HC	IPCA	India	95.5682	0.355074	96.7393	0.0933252	Complies
67	2013-020-068	Artemether-lumefantrine	Coartem®	20/120	6	F0811	2014-06-01	Ako HC	Novartis	USA	100.137	1.53756	94.97	0.613498	Complies
68	2013-020-069	Artemether-lumefantrine	Coartem®	20/120	12	F0929	2014-11-01	Ako HC	Novartis	USA	102.233	0.562676	96.2902	0.742332	Complies
69	2013-020-070	Artemether-lumefantrine	Artemether-lumefantrine	20/120	18	DYI462756	2014-09-01	Ako HC	IPCA	India	101.99	1.54672	98.9365	0.694066	Complies
70	2013-020-071	Artemether-lumefantrine	Artemether-lumefantrine	20/120	24	DYI473314	2015-04-01	Ako HC	IPCA	India	105.028	0.714522	101.72	0.413009	Complies
71	2013-020-072	Artemether-lumefantrine	Artemether-lumefantrine	20/120	24	DYI473313	2015-04-01	Nada HC	IPCA	India	102.272	1.08553	97.803	4.83428	Complies
72	2013-020-073	Artemether-lumefantrine	Coartem®	20/120	12	F0804	2014-06-01	Nada HC	Novartis	USA	101.246	2.9599	97.6737	0.24791	Complies
73	2013-020-074	Artemether-lumefantrine	Artemine®	20/120	12	12644	2016-03-01	Jimma wholesale-1	APF	Ethiopia	108.784	1.2129	107.981	0.483943	Complies
74	2013-020-075	Artemether-lumefantrine	Coartem®	20/120	6	Lot# x1641	2015-03-01	Jimma wholesale-2	Novartis	China	100.52	2.38219	93.6841	1.1847	Complies
										Mean	99.1044		98.2378
										SD	3.86592		3.82789
	HC: Health Centre
	JUSH: Jimma University Specialized Hospital

## Sheet: d-identity
#	Sample code	Product	Brand/Generic	Strength (mg)	No. of tablets per strip	Batch No.	Expiry date	Place of collection	Manufacturer	Country of origin	Identity	d-identity
1	2013-020-001	Armether/ lumenfantrine	Coartem®	20/120	24	F2531	2013-10-01	JUSH Hospital	Novartis	USA	Complies	1
2	2013-020-002	Armether/ lumenfantrine	Artefan®	20/120	18	BNP0852F	2014-05-01	JUSH Hospital	Ajanta	India	Complies	1
3	2013-020-004	Armether/ lumenfantrine	Coartem®	20/120	24	F2500	2013-08-01	Serbo HC	Novartis	USA	Complies	1
4	2013-020-005	Armether/ lumenfantrine	Coartem®	20/120	12	F0931	2014-11-01	JUSH Hospital	Novartis	USA	Complies	1
5	2013-020-006	Armether/ lumenfantrine	Coartem®	20/120	6	F0858	2014-07-01	JUSH Hospital	Novartis	USA	Complies	1
6	2013-020-007	Armether/ lumenfantrine	Coartem®	20/120	6	F0860	2014-11-01	Jimma HC	Novartis	USA	Complies	1
7	2013-020-008	Armether/ lumenfantrine	Generic	20/120	24	DYI1173313	2015-04-01	Jimma HC	IPCA	India	Complies	1
8	2013-020-009	Armether/ lumenfantrine	Generic	20/120	18	271462737	2014-09-01	Jimma HC	IPCA	India	Complies	1
9	2013-020-010	Armether/ lumenfantrine	Coartem®	20/120	12	F0931	2014-11-01	Jimma HC	Novartis	USA	Complies	1
10	2013-020-011	Armether/ lumenfantrine	Artefan®	20/120	24	P17016	2014-05-01	Asendabo HC	Ajanta	India	Complies	1
11	2013-020-012	Armether/ lumenfantrine	Coartem®	20/120	24	F0822	june-014	Bulbule HC	Novartis	USA	Complies	1
12	2013-020-013	Armether/ lumenfantrine	Coartem®	20/120	24	F0860	2014-07-01	Sekoru HC	Novartis	USA	Complies	1
13	2013-020-014	Armether/ lumenfantrine	Coartem®	20/120	24	F0931	2014-11-01	Sekoru HC	Novartis	USA	Complies	1
14	2013-020-016	Armether/ lumenfantrine	Generic	20/120	24	DY1472785	2014-09-01	Asendabo HC	IPCA	India	Complies	1
15	2013-020-017	Armether/ lumenfantrine	Generic	20/120	18	DYI462754	2014-09-01	Seka HC	IPCA	India	Complies	1
16	2013-020-018	Armether/ lumenfantrine	Generic	20/120	12	DYI462756	2014-09-01	Shebe HC	IPCA	India	Complies	1
17	2013-020-019	Armether/ lumenfantrine	Generic	20/120	24	DYI472768	19-2014	Seka HC	IPCA	India	Complies	1
18	2013-020-020	Armether/ lumenfantrine	Generic	20/120	24	DYI473313	2015-04-01	Shebe HC	IPCA	India	Complies	1
19	2013-020-021	Armether/ lumenfantrine	Coartem®	20/120	24	F0929	2014-11-01	Yebu HC	Novartis	USA	Complies	1
20	2013-020-022	Armether/ lumenfantrine	Coartem®	20/120	24	F0929	2014-11-01	Deneba HC	Novartis	USA	Complies	1
21	2013-020-023	Armether/ lumenfantrine	Coartem®	20/120	24	F0822	2014-06-01	Deneba HC	Novartis	USA	Complies	1
22	2013-020-024	Armether/ lumenfantrine	Generic	20/120	24	DYI462741	2014-09-01	Deneba HC	IPCA	India	Complies	1
23	2013-020-025	Armether/ lumenfantrine	Generic	20/120	24	DYI473313	2015-04-01	Deneba HC	IPCA	India	Complies	1
24	2013-020-026	Armether/ lumenfantrine	Generic	20/120	24	DYI462756	2014-09-01	Yebu HC	IPCA	India	Complies	1
25	2013-020-027	Armether/ lumenfantrine	Coartem®	20/120	6	F0811	2014-06-01	Serbo HC	Novartis	USA	Complies	1
26	2013-020-028	Armether/ lumenfantrine	Coartem®	20/120	12	F0871	2014-08-01	Nada HC	Novartis	USA	Complies	1
27	2013-020-029	Armether/ lumenfantrine	Artefan®	20/120	24	BNP0732F	2014-05-01	Serbo HC	Ajanta	India	Complies	1
28	2013-020-030	Armether/ lumenfantrine	Artefan®	20/120	24	BNP0852F	2014-05-01	Serbo HC	Ajanta	India	Complies	1
29	2013-020-031	Armether/ lumenfantrine	Coartem®	20/120	6	F0858	2014-07-01	Nada HC	Novartis	USA	Complies	1
30	2013-020-032	Armether/ lumenfantrine	Artefan®	20/120	24	BNP0852F	2014-05-01	Nada HC	Ajanta	India	Complies	1
31	2013-020-033	Armether/ lumenfantrine	Artefan®	20/120	24	BNP0732F	2014-05-01	Nada HC	Ajanta	India	Complies	1
32	2013-020-034	Armether/ lumenfantrine	Coartem®	20/120	24	F0929	2014-11-01	Nada HC	Novartis	USA	Complies	1
33	2013-020-035	Armether/ lumenfantrine	Coartem®	20/120	18	F0753	2014-04-01	Dimtu HC	Novartis	USA	Complies	1
34	2013-020-036	Armether/ lumenfantrine	Coartem®	20/120	6	F0811	2014-06-01	Busa HC	Novartis	USA	Complies	1
35	2013-020-037	Armether/ lumenfantrine	Coartem®	20/120	18	F0753	2014-04-01	Busa HC	Novartis	USA	Complies	1
36	2013-020-038	Armether/ lumenfantrine	Generic	20/120	18	DYI467617	2014-07-01	Dimtu HC	IPCA	India	Complies	1
37	2013-020-039	Armether/ lumenfantrine	Generic	20/120	24	DYI467617	2014-07-01	Ako HC	IPCA	India	Complies	1
38	2013-020-040	Armether/ lumenfantrine	Generic	20/120	24	DYI473315	2015-04-01	Nonobenja HC	IPCA	India	Complies	1
39	2013-020-041	Armether/ lumenfantrine	Generic	20/120	18	DYI462741	2014-09-01	Nonobenja HC	IPCA	India	Complies	1
40	2013-020-042	Armether/ lumenfantrine	Generic	20/120	24	DYI473315	2015-04-01	Atnago HC	IPCA	India	Complies	1
41	2013-020-043	Armether/ lumenfantrine	Coartem®	20/120	6	F0811	2014-06-01	Nonobenja HC	Novartis	USA	Complies	1
42	2013-020-044	Armether/ lumenfantrine	Coartem®	20/120	6	F0822	62014	Belida HC	Novartis	USA	Complies	1
43	2013-020-045	Armether/ lumenfantrine	Coartem®	20/120	6	F0860	2014-07-01	Babu HC	Novartis	USA	Complies	1
44	2013-020-046	Armether/ lumenfantrine	Generic	20/120	24	DYI473314	2015-04-01	Babu HC	IPCA	India	Complies	1
45	2013-020-047	Armether/ lumenfantrine	Generic	20/120	24	DYI473313	2015-04-01	Limu Seka HC	IPCA	India	Complies	1
46	2013-020-048	Armether/ lumenfantrine	Generic	20/120	24	DYI473313	2015-04-01	Bega HC	IPCA	India	Complies	1
47	2013-020-049	Armether/ lumenfantrine	Generic	20/120	24	DYI462747	2014-09-01	Limu Seka HC	IPCA	India	Complies	1
48	2013-020-050	Armether/ lumenfantrine	Generic	20/120	24	DYI473314	2015-04-01	Belida HC	IPCA	India	Complies	1
49	2013-020-053	Armether/ lumenfantrine	Coartem®	20/120	6	F0822	2014-06-01	Toba HC	Novartis	USA	Complies	1
50	2013-020-054	Armether/ lumenfantrine	Coartem®	20/120	6	F0929	2014-11-01	Toba HC	Novartis	USA	Complies	1
51	2013-020-055	Armether/ lumenfantrine	Generic	20/120	18	DYI462741	2014-09-01	Toba HC	IPCA	India	Complies	1
52	2013-020-056	Armether/ lumenfantrine	Coartem®	20/120	6	F0822	2014-06-01	Sentema HC	Novartis	USA	Complies	1
53	2013-020-057	Armether/ lumenfantrine	Generic	20/120	24	DYI472736	2014-09-01	Sentema HC	IPCA	India	Complies	1
54	2013-020-065	Armether/ lumenfantrine	Generic	20/120	24	DYI473313	2015-04-01	Asendabo HC	IPCA	India	Complies	1
55	2013-020-066	Armether/ lumenfantrine	Coartem®	20/120	24	F2829	2014-06-01	Bulbule HC	Novartis	USA	Complies	1
56	2013-020-067	Armether/ lumenfantrine	Generic	20/120	24	DYI473315	2015-04-01	Sekoru HC	IPCA	India	Complies	1
57	2013-020-068	Armether/ lumenfantrine	Generic	20/120	18	DYI462741	2014-09-01	Sekoru HC	IPCA	India	Complies	1
58	2013-020-071	Armether/ lumenfantrine	Generic	20/120	24	DYI473313	2015-04-01	Natri HC	IPCA	India	Complies	1
59	2013-020-072	Armether/ lumenfantrine	Coartem®	20/120	6	F0858	2014-07-01	Natri HC	Novartis	USA	Complies	1
60	2013-020-073	Armether/ lumenfantrine	Coartem®	20/120	12	F0929	2014-11-01	Natri HC	Novartis	USA	Complies	1
61	2013-020-074	Armether/ lumenfantrine	Generic	20/120	18	DYI462741	2014-09-01	Deneba HC	IPCA	India	Complies	1
62	2013-020-075	Armether/ lumenfantrine	Generic	20/120	24	DYI473313	2015-04-01	Kumbi HC	IPCA	India	Complies	1
63	2013-020-076	Armether/ lumenfantrine	Coartem®	20/120	6	F0858	2014-07-01	Kumbi HC	Novartis	USA	Complies	1
64	2013-020-077	Armether/ lumenfantrine	Coartem®	20/120	12	F0929	2014-11-01	Kumbi HC	Novartis	USA	Complies	1
65	2013-020-078	Armether/ lumenfantrine	Coartem®	20/120	6	F0858	2014-07-01	Balawajo HC	Novartis	USA	Complies	1
66	2013-020-079	Armether/ lumenfantrine	Generic	20/120	24	DYI473313	2015-04-01	Balawajo HC	IPCA	India	Complies	1
67	2013-020-080	Armether/ lumenfantrine	Coartem®	20/120	6	F0811	2014-06-01	Ako HC	Novartis	USA	Complies	1
68	2013-020-081	Armether/ lumenfantrine	Coartem®	20/120	12	F0929	2014-11-01	Ako HC	Novartis	USA	Complies	1
69	2013-020-082	Armether/ lumenfantrine	Generic	20/120	18	DYI462756	2014-09-01	Ako HC	IPCA	India	Complies	1
70	2013-020-083	Armether/ lumenfantrine	Generic	20/120	24	DYI473314	2015-04-01	Ako HC	IPCA	India	Complies	1
71	2013-020-084	Armether/ lumenfantrine	Generic	20/120	24	DYI473313	2015-04-01	Nada HC	IPCA	India	Complies	1
72	2013-020-085	Armether/ lumenfantrine	Coartem®	20/120	12	F0804	2014-06-01	Nada HC	Novartis	USA	Complies	1
73	2013-020-086	Armether/ lumenfantrine	Artemine®	20/120	12	12644	2016-03-01	Jimma wholesale-1	APF	Ethiopia	Complies	1
74	2013-020-087	Armether/ lumenfantrine	Coartem®	20/120	6	Lot# x1641	2015-03-01	Jimma wholesale-2	Novartis	China	Complies	1

## Sheet: d-mass uniformity
#	Sample code	Product	Brand/Generic	Strength (mg)	No. of tablets per strip	Batch No.	Expiry date	Place of collection	Manufacturer	Country of origin	Uniformity of mass (Mean, n = 20)	%RSD	d-UM (0-2%RSD)	d-UM (2-6%RSD)	d-UM (6-15%RSD)	d-UM (15-25%RSD)	d-UM
1	2013-020-001	Armether/ lumenfantrine	Coartem®	20/120	24	F2531	2013-10-01	JUSH Hospital	Novartis	USA	241.975	1.12347
2	2013-020-002	Armether/ lumenfantrine	Artefan®	20/120	18	BNP0852F	2014-05-01	JUSH Hospital	Ajanta	India	237.46	1.21696
3	2013-020-004	Armether/ lumenfantrine	Coartem®	20/120	24	F2500	2013-08-01	Serbo HC	Novartis	USA	240.745	0.822789
4	2013-020-005	Armether/ lumenfantrine	Coartem®	20/120	12	F0931	2014-11-01	JUSH Hospital	Novartis	USA	288.285	0.716682
5	2013-020-006	Armether/ lumenfantrine	Coartem®	20/120	6	F0858	2014-07-01	JUSH Hospital	Novartis	USA	286.11	0.592595
6	2013-020-007	Armether/ lumenfantrine	Coartem®	20/120	6	F0860	2014-11-01	Jimma HC	Novartis	USA	285.605	0.617256
7	2013-020-008	Armether/ lumenfantrine	Generic	20/120	24	DYI1173313	2015-04-01	Jimma HC	IPCA	India	247.76	0.765517
8	2013-020-009	Armether/ lumenfantrine	Generic	20/120	18	271462737	2014-09-01	Jimma HC	IPCA	India	249.19	0.932528
9	2013-020-010	Armether/ lumenfantrine	Coartem®	20/120	12	F0931	2014-11-01	Jimma HC	Novartis	USA	288.625	0.535556
10	2013-020-011	Armether/ lumenfantrine	Artefan®	20/120	24	P17016	2014-05-01	Asendabo HC	Ajanta	India	239.785	1.3802
11	2013-020-012	Armether/ lumenfantrine	Coartem®	20/120	24	F0822	june-014	Bulbule HC	Novartis	USA	285.395	0.712894
12	2013-020-013	Armether/ lumenfantrine	Coartem®	20/120	24	F0860	2014-07-01	Sekoru HC	Novartis	USA	286.525	0.581571
13	2013-020-014	Armether/ lumenfantrine	Coartem®	20/120	24	F0931	2014-11-01	Sekoru HC	Novartis	USA	288.61	0.636902
14	2013-020-016	Armether/ lumenfantrine	Generic	20/120	24	DY1472785	2014-09-01	Asendabo HC	IPCA	India	246.825	0.783941
15	2013-020-017	Armether/ lumenfantrine	Generic	20/120	18	DYI462754	2014-09-01	Seka HC	IPCA	India	248.015	0.931669
16	2013-020-018	Armether/ lumenfantrine	Generic	20/120	12	DYI462756	2014-09-01	Shebe HC	IPCA	India	248.84	0.829788
17	2013-020-019	Armether/ lumenfantrine	Generic	20/120	24	DYI472768	19-2014	Seka HC	IPCA	India	250.62	0.77128
18	2013-020-020	Armether/ lumenfantrine	Generic	20/120	24	DYI473313	2015-04-01	Shebe HC	IPCA	India	248.545	1.06365
19	2013-020-021	Armether/ lumenfantrine	Coartem®	20/120	24	F0929	2014-11-01	Yebu HC	Novartis	USA	283.445	3.77698
20	2013-020-022	Armether/ lumenfantrine	Coartem®	20/120	24	F0929	2014-11-01	Deneba HC	Novartis	USA	286.915	0.771041
21	2013-020-023	Armether/ lumenfantrine	Coartem®	20/120	24	F0822	2014-06-01	Deneba HC	Novartis	USA	286.04	0.902601
22	2013-020-024	Armether/ lumenfantrine	Generic	20/120	24	DYI462741	2014-09-01	Deneba HC	IPCA	India	247.025	1.05693
23	2013-020-025	Armether/ lumenfantrine	Generic	20/120	24	DYI473313	2015-04-01	Deneba HC	IPCA	India	249.53	0.973088
24	2013-020-026	Armether/ lumenfantrine	Generic	20/120	24	DYI462756	2014-09-01	Yebu HC	IPCA	India	248.785	0.92346
25	2013-020-027	Armether/ lumenfantrine	Coartem®	20/120	6	F0811	2014-06-01	Serbo HC	Novartis	USA	284.95	0.449637
26	2013-020-028	Armether/ lumenfantrine	Coartem®	20/120	12	F0871	2014-08-01	Nada HC	Novartis	USA	286.15	0.531144
27	2013-020-029	Armether/ lumenfantrine	Artefan®	20/120	24	BNP0732F	2014-05-01	Serbo HC	Ajanta	India	242.975	1.10231
28	2013-020-030	Armether/ lumenfantrine	Artefan®	20/120	24	BNP0852F	2014-05-01	Serbo HC	Ajanta	India	288.835	0.480428
29	2013-020-031	Armether/ lumenfantrine	Coartem®	20/120	6	F0858	2014-07-01	Nada HC	Novartis	USA	286.945	0.467899
30	2013-020-032	Armether/ lumenfantrine	Artefan®	20/120	24	BNP0852F	2014-05-01	Nada HC	Ajanta	India	239.145	2.78871
31	2013-020-033	Armether/ lumenfantrine	Artefan®	20/120	24	BNP0732F	2014-05-01	Nada HC	Ajanta	India	244.695	1.50047
32	2013-020-034	Armether/ lumenfantrine	Coartem®	20/120	24	F0929	2014-11-01	Nada HC	Novartis	USA	288.835	0.480428
33	2013-020-035	Armether/ lumenfantrine	Coartem®	20/120	18	F0753	2014-04-01	Dimtu HC	Novartis	USA	241.434	1.49299
34	2013-020-036	Armether/ lumenfantrine	Coartem®	20/120	6	F0811	2014-06-01	Busa HC	Novartis	USA	286.885	0.621826
35	2013-020-037	Armether/ lumenfantrine	Coartem®	20/120	18	F0753	2014-04-01	Busa HC	Novartis	USA	241.56	1.49969
36	2013-020-038	Armether/ lumenfantrine	Generic	20/120	18	DYI467617	2014-07-01	Dimtu HC	IPCA	India	249.345	0.723002
37	2013-020-039	Armether/ lumenfantrine	Generic	20/120	24	DYI467617	2014-07-01	Ako HC	IPCA	India	249.335	0.730347
38	2013-020-040	Armether/ lumenfantrine	Generic	20/120	24	DYI473315	2015-04-01	Nonobenja HC	IPCA	India	249.55	0.760926
39	2013-020-041	Armether/ lumenfantrine	Generic	20/120	18	DYI462741	2014-09-01	Nonobenja HC	IPCA	India	248.265	1.22963
40	2013-020-042	Armether/ lumenfantrine	Generic	20/120	24	DYI473315	2015-04-01	Atnago HC	IPCA	India	249.53	0.973088
41	2013-020-043	Armether/ lumenfantrine	Coartem®	20/120	6	F0811	2014-06-01	Nonobenja HC	Novartis	USA	249.55	0.760926
42	2013-020-044	Armether/ lumenfantrine	Coartem®	20/120	6	F0822	62014	Belida HC	Novartis	USA	249.455	0.870481
43	2013-020-045	Armether/ lumenfantrine	Coartem®	20/120	6	F0860	2014-07-01	Babu HC	Novartis	USA	249.55	0.760926
44	2013-020-046	Armether/ lumenfantrine	Generic	20/120	24	DYI473314	2015-04-01	Babu HC	IPCA	India	248.195	0.945129
45	2013-020-047	Armether/ lumenfantrine	Generic	20/120	24	DYI473313	2015-04-01	Limu Seka HC	IPCA	India	248.575	0.939469
46	2013-020-048	Armether/ lumenfantrine	Generic	20/120	24	DYI473313	2015-04-01	Bega HC	IPCA	India	249.53	0.973088
47	2013-020-049	Armether/ lumenfantrine	Generic	20/120	24	DYI462747	2014-09-01	Limu Seka HC	IPCA	India	247.43	0.989547
48	2013-020-050	Armether/ lumenfantrine	Generic	20/120	24	DYI473314	2015-04-01	Belida HC	IPCA	India	249.455	0.870481
49	2013-020-053	Armether/ lumenfantrine	Coartem®	20/120	6	F0822	2014-06-01	Toba HC	Novartis	USA	286.725	0.662015
50	2013-020-054	Armether/ lumenfantrine	Coartem®	20/120	6	F0929	2014-11-01	Toba HC	Novartis	USA	286.823	0.635156
51	2013-020-055	Armether/ lumenfantrine	Generic	20/120	18	DYI462741	2014-09-01	Toba HC	IPCA	India	247.555	0.990035
52	2013-020-056	Armether/ lumenfantrine	Coartem®	20/120	6	F0822	2014-06-01	Sentema HC	Novartis	USA	286.305	0.734006
53	2013-020-057	Armether/ lumenfantrine	Generic	20/120	24	DYI472736	2014-09-01	Sentema HC	IPCA	India	247.455	0.840188
54	2013-020-065	Armether/ lumenfantrine	Generic	20/120	24	DYI473313	2015-04-01	Asendabo HC	IPCA	India	249.165	0.835417
55	2013-020-066	Armether/ lumenfantrine	Coartem®	20/120	24	F2829	2014-06-01	Bulbule HC	Novartis	USA	286.04	0.902601
56	2013-020-067	Armether/ lumenfantrine	Generic	20/120	24	DYI473315	2015-04-01	Sekoru HC	IPCA	India	248.1	0.836014
57	2013-020-068	Armether/ lumenfantrine	Generic	20/120	18	DYI462741	2014-09-01	Sekoru HC	IPCA	India	247.47	1.0163
58	2013-020-071	Armether/ lumenfantrine	Generic	20/120	24	DYI473313	2015-04-01	Natri HC	IPCA	India	250.905	0.647769
59	2013-020-072	Armether/ lumenfantrine	Coartem®	20/120	6	F0858	2014-07-01	Natri HC	Novartis	USA	286.305	0.734006
60	2013-020-073	Armether/ lumenfantrine	Coartem®	20/120	12	F0929	2014-11-01	Natri HC	Novartis	USA	287.3	0.704603
61	2013-020-074	Armether/ lumenfantrine	Generic	20/120	18	DYI462741	2014-09-01	Deneba HC	IPCA	India	248.285	1.05589
62	2013-020-075	Armether/ lumenfantrine	Generic	20/120	24	DYI473313	2015-04-01	Kumbi HC	IPCA	India	250.67	1.09444
63	2013-020-076	Armether/ lumenfantrine	Coartem®	20/120	6	F0858	2014-07-01	Kumbi HC	Novartis	USA	286.725	0.662015
64	2013-020-077	Armether/ lumenfantrine	Coartem®	20/120	12	F0929	2014-11-01	Kumbi HC	Novartis	USA	249.55	0.760926
65	2013-020-078	Armether/ lumenfantrine	Coartem®	20/120	6	F0858	2014-07-01	Balawajo HC	Novartis	USA	287.3	0.704603
66	2013-020-079	Armether/ lumenfantrine	Generic	20/120	24	DYI473313	2015-04-01	Balawajo HC	IPCA	India	286.765	0.523294
67	2013-020-080	Armether/ lumenfantrine	Coartem®	20/120	6	F0811	2014-06-01	Ako HC	Novartis	USA	241.975	1.12347
68	2013-020-081	Armether/ lumenfantrine	Coartem®	20/120	12	F0929	2014-11-01	Ako HC	Novartis	USA	249.55	0.760926
69	2013-020-082	Armether/ lumenfantrine	Generic	20/120	18	DYI462756	2014-09-01	Ako HC	IPCA	India	241.975	1.12347
70	2013-020-083	Armether/ lumenfantrine	Generic	20/120	24	DYI473314	2015-04-01	Ako HC	IPCA	India	286.765	0.523294
71	2013-020-084	Armether/ lumenfantrine	Generic	20/120	24	DYI473313	2015-04-01	Nada HC	IPCA	India	241.975	1.12347
72	2013-020-085	Armether/ lumenfantrine	Coartem®	20/120	12	F0804	2014-06-01	Nada HC	Novartis	USA	286.765	0.523294
73	2013-020-086	Armether/ lumenfantrine	Artemine®	20/120	12	12644	2016-03-01	Jimma wholesale-1	APF	Ethiopia	249.55	0.760926
74	2013-020-087	Armether/ lumenfantrine	Coartem®	20/120	6	Lot# x1641	2015-03-01	Jimma wholesale-2	Novartis	China	241.65	0.481192

## Sheet: d-assay-ART
#	Sample code	Product	Brand/Generic	Strength (mg)	No. of tablets per strip	Batch No.	Expiry date	Place of collection	Manufacturer	Country of origin	%LC (β-Armether)					d- assay
1	2013-020-001	Armether/ lumenfantrine	Coartem®	20/120	24	F2531	2013-10-01	JUSH Hospital	Novartis	USA	99.3075
2	2013-020-002	Armether/ lumenfantrine	Artefan®	20/120	18	BNP0852F	2014-05-01	JUSH Hospital	Ajanta	India	101.935
3	2013-020-004	Armether/ lumenfantrine	Coartem®	20/120	24	F2500	2013-08-01	Serbo HC	Novartis	USA	101.367
4	2013-020-005	Armether/ lumenfantrine	Coartem®	20/120	12	F0931	2014-11-01	JUSH Hospital	Novartis	USA	98.345
5	2013-020-006	Armether/ lumenfantrine	Coartem®	20/120	6	F0858	2014-07-01	JUSH Hospital	Novartis	USA	97.9
6	2013-020-007	Armether/ lumenfantrine	Coartem®	20/120	6	F0860	2014-11-01	Jimma HC	Novartis	USA	98.95
7	2013-020-008	Armether/ lumenfantrine	Generic	20/120	24	DYI1173313	2015-04-01	Jimma HC	IPCA	India	105.75
8	2013-020-009	Armether/ lumenfantrine	Generic	20/120	18	271462737	2014-09-01	Jimma HC	IPCA	India	102.635
9	2013-020-010	Armether/ lumenfantrine	Coartem®	20/120	12	F0931	2014-11-01	Jimma HC	Novartis	USA	99.6
10	2013-020-011	Armether/ lumenfantrine	Artefan®	20/120	24	P17016	2014-05-01	Asendabo HC	Ajanta	India	99.135
11	2013-020-012	Armether/ lumenfantrine	Coartem®	20/120	24	F0822	june-014	Bulbule HC	Novartis	USA	103.6
12	2013-020-013	Armether/ lumenfantrine	Coartem®	20/120	24	F0860	2014-07-01	Sekoru HC	Novartis	USA	101.15
13	2013-020-014	Armether/ lumenfantrine	Coartem®	20/120	24	F0931	2014-11-01	Sekoru HC	Novartis	USA	101.345
14	2013-020-016	Armether/ lumenfantrine	Generic	20/120	24	DY1472785	2014-09-01	Asendabo HC	IPCA	India	101.245
15	2013-020-017	Armether/ lumenfantrine	Generic	20/120	18	DYI462754	2014-09-01	Seka HC	IPCA	India	103.65
16	2013-020-018	Armether/ lumenfantrine	Generic	20/120	12	DYI462756	2014-09-01	Shebe HC	IPCA	India	100.95
17	2013-020-019	Armether/ lumenfantrine	Generic	20/120	24	DYI472768	19-2014	Seka HC	IPCA	India	94.695
18	2013-020-020	Armether/ lumenfantrine	Generic	20/120	24	DYI473313	2015-04-01	Shebe HC	IPCA	India	100.6
19	2013-020-021	Armether/ lumenfantrine	Coartem®	20/120	24	F0929	2014-11-01	Yebu HC	Novartis	USA	100.675
20	2013-020-022	Armether/ lumenfantrine	Coartem®	20/120	24	F0929	2014-11-01	Deneba HC	Novartis	USA	99.705
21	2013-020-023	Armether/ lumenfantrine	Coartem®	20/120	24	F0822	2014-06-01	Deneba HC	Novartis	USA	100.895
22	2013-020-024	Armether/ lumenfantrine	Generic	20/120	24	DYI462741	2014-09-01	Deneba HC	IPCA	India	99.735
23	2013-020-025	Armether/ lumenfantrine	Generic	20/120	24	DYI473313	2015-04-01	Deneba HC	IPCA	India	91.9888
24	2013-020-026	Armether/ lumenfantrine	Generic	20/120	24	DYI462756	2014-09-01	Yebu HC	IPCA	India	106.71
25	2013-020-027	Armether/ lumenfantrine	Coartem®	20/120	6	F0811	2014-06-01	Serbo HC	Novartis	USA	100.3
26	2013-020-028	Armether/ lumenfantrine	Coartem®	20/120	12	F0871	2014-08-01	Nada HC	Novartis	USA	99.01
27	2013-020-029	Armether/ lumenfantrine	Artefan®	20/120	24	BNP0732F	2014-05-01	Serbo HC	Ajanta	India	95.145
28	2013-020-030	Armether/ lumenfantrine	Artefan®	20/120	24	BNP0852F	2014-05-01	Serbo HC	Ajanta	India	103.365
29	2013-020-031	Armether/ lumenfantrine	Coartem®	20/120	6	F0858	2014-07-01	Nada HC	Novartis	USA	99.665
30	2013-020-032	Armether/ lumenfantrine	Artefan®	20/120	24	BNP0852F	2014-05-01	Nada HC	Ajanta	India	99.685
31	2013-020-033	Armether/ lumenfantrine	Artefan®	20/120	24	BNP0732F	2014-05-01	Nada HC	Ajanta	India	89.775
32	2013-020-034	Armether/ lumenfantrine	Coartem®	20/120	24	F0929	2014-11-01	Nada HC	Novartis	USA	93.045
33	2013-020-035	Armether/ lumenfantrine	Coartem®	20/120	18	F0753	2014-04-01	Dimtu HC	Novartis	USA	96.8397
34	2013-020-036	Armether/ lumenfantrine	Coartem®	20/120	6	F0811	2014-06-01	Busa HC	Novartis	USA	100.215
35	2013-020-037	Armether/ lumenfantrine	Coartem®	20/120	18	F0753	2014-04-01	Busa HC	Novartis	USA	99.6361
36	2013-020-038	Armether/ lumenfantrine	Generic	20/120	18	DYI467617	2014-07-01	Dimtu HC	IPCA	India	98.5226
37	2013-020-039	Armether/ lumenfantrine	Generic	20/120	24	DYI467617	2014-07-01	Ako HC	IPCA	India	95.79
38	2013-020-040	Armether/ lumenfantrine	Generic	20/120	24	DYI473315	2015-04-01	Nonobenja HC	IPCA	India	97.155
39	2013-020-041	Armether/ lumenfantrine	Generic	20/120	18	DYI462741	2014-09-01	Nonobenja HC	IPCA	India	105.915
40	2013-020-042	Armether/ lumenfantrine	Generic	20/120	24	DYI473315	2015-04-01	Atnago HC	IPCA	India	92.965
41	2013-020-043	Armether/ lumenfantrine	Coartem®	20/120	6	F0811	2014-06-01	Nonobenja HC	Novartis	USA	96.775
42	2013-020-044	Armether/ lumenfantrine	Coartem®	20/120	6	F0822	62014	Belida HC	Novartis	USA	100.905
43	2013-020-045	Armether/ lumenfantrine	Coartem®	20/120	6	F0860	2014-07-01	Babu HC	Novartis	USA	94.33
44	2013-020-046	Armether/ lumenfantrine	Generic	20/120	24	DYI473314	2015-04-01	Babu HC	IPCA	India	93.83
45	2013-020-047	Armether/ lumenfantrine	Generic	20/120	24	DYI473313	2015-04-01	Limu Seka HC	IPCA	India	96.125
46	2013-020-048	Armether/ lumenfantrine	Generic	20/120	24	DYI473313	2015-04-01	Bega HC	IPCA	India	99.34
47	2013-020-049	Armether/ lumenfantrine	Generic	20/120	24	DYI462747	2014-09-01	Limu Seka HC	IPCA	India	93.145
48	2013-020-050	Armether/ lumenfantrine	Generic	20/120	24	DYI473314	2015-04-01	Belida HC	IPCA	India	91.465
49	2013-020-053	Armether/ lumenfantrine	Coartem®	20/120	6	F0822	2014-06-01	Toba HC	Novartis	USA	99.07
50	2013-020-054	Armether/ lumenfantrine	Coartem®	20/120	6	F0929	2014-11-01	Toba HC	Novartis	USA	90.865
51	2013-020-055	Armether/ lumenfantrine	Generic	20/120	18	DYI462741	2014-09-01	Toba HC	IPCA	India	100.805
52	2013-020-056	Armether/ lumenfantrine	Coartem®	20/120	6	F0822	2014-06-01	Sentema HC	Novartis	USA	99.585
53	2013-020-057	Armether/ lumenfantrine	Generic	20/120	24	DYI472736	2014-09-01	Sentema HC	IPCA	India	99.72
54	2013-020-065	Armether/ lumenfantrine	Generic	20/120	24	DYI473313	2015-04-01	Asendabo HC	IPCA	India	101.464
55	2013-020-066	Armether/ lumenfantrine	Coartem®	20/120	24	F2829	2014-06-01	Bulbule HC	Novartis	USA	91.9135
56	2013-020-067	Armether/ lumenfantrine	Generic	20/120	24	DYI473315	2015-04-01	Sekoru HC	IPCA	India	95.222
57	2013-020-068	Armether/ lumenfantrine	Generic	20/120	18	DYI462741	2014-09-01	Sekoru HC	IPCA	India	96.4135
58	2013-020-071	Armether/ lumenfantrine	Generic	20/120	24	DYI473313	2015-04-01	Natri HC	IPCA	India	100.789
59	2013-020-072	Armether/ lumenfantrine	Coartem®	20/120	6	F0858	2014-07-01	Natri HC	Novartis	USA	100.311
60	2013-020-073	Armether/ lumenfantrine	Coartem®	20/120	12	F0929	2014-11-01	Natri HC	Novartis	USA	99.0612
61	2013-020-074	Armether/ lumenfantrine	Generic	20/120	18	DYI462741	2014-09-01	Deneba HC	IPCA	India	103.296
62	2013-020-075	Armether/ lumenfantrine	Generic	20/120	24	DYI473313	2015-04-01	Kumbi HC	IPCA	India	99.4417
63	2013-020-076	Armether/ lumenfantrine	Coartem®	20/120	6	F0858	2014-07-01	Kumbi HC	Novartis	USA	97.56
64	2013-020-077	Armether/ lumenfantrine	Coartem®	20/120	12	F0929	2014-11-01	Kumbi HC	Novartis	USA	93.2897
65	2013-020-078	Armether/ lumenfantrine	Coartem®	20/120	6	F0858	2014-07-01	Balawajo HC	Novartis	USA	102.33
66	2013-020-079	Armether/ lumenfantrine	Generic	20/120	24	DYI473313	2015-04-01	Balawajo HC	IPCA	India	95.5682
67	2013-020-080	Armether/ lumenfantrine	Coartem®	20/120	6	F0811	2014-06-01	Ako HC	Novartis	USA	100.137
68	2013-020-081	Armether/ lumenfantrine	Coartem®	20/120	12	F0929	2014-11-01	Ako HC	Novartis	USA	102.233
69	2013-020-082	Armether/ lumenfantrine	Generic	20/120	18	DYI462756	2014-09-01	Ako HC	IPCA	India	101.99
70	2013-020-083	Armether/ lumenfantrine	Generic	20/120	24	DYI473314	2015-04-01	Ako HC	IPCA	India	105.028
71	2013-020-084	Armether/ lumenfantrine	Generic	20/120	24	DYI473313	2015-04-01	Nada HC	IPCA	India	102.272
72	2013-020-085	Armether/ lumenfantrine	Coartem®	20/120	12	F0804	2014-06-01	Nada HC	Novartis	USA	101.246
73	2013-020-086	Armether/ lumenfantrine	Artemine®	20/120	12	12644	2016-03-01	Jimma wholesale-1	APF	Ethiopia	108.784
74	2013-020-087	Armether/ lumenfantrine	Coartem®	20/120	6	Lot# x1641	2015-03-01	Jimma wholesale-2	Novartis	China	100.52
										Mean	99.1044
										SD	3.86592

## Sheet: d-assay-LUM
#	Sample code	Product	Brand/Generic	Strength (mg)	No. of tablets per strip	Batch No.	Expiry date	Place of collection	Manufacturer	Country of origin	%LC (lumenfantrine)						d-assay
1	2013-020-001	Armether/ lumenfantrine	Coartem®	20/120	24	F2531	2013-10-01	JUSH Hospital	Novartis	USA	102.33
2	2013-020-002	Armether/ lumenfantrine	Artefan®	20/120	18	BNP0852F	2014-05-01	JUSH Hospital	Ajanta	India	104.243
3	2013-020-004	Armether/ lumenfantrine	Coartem®	20/120	24	F2500	2013-08-01	Serbo HC	Novartis	USA	98.8267
4	2013-020-005	Armether/ lumenfantrine	Coartem®	20/120	12	F0931	2014-11-01	JUSH Hospital	Novartis	USA	98.405
5	2013-020-006	Armether/ lumenfantrine	Coartem®	20/120	6	F0858	2014-07-01	JUSH Hospital	Novartis	USA	90.03
6	2013-020-007	Armether/ lumenfantrine	Coartem®	20/120	6	F0860	2014-11-01	Jimma HC	Novartis	USA	98.45
7	2013-020-008	Armether/ lumenfantrine	Generic	20/120	24	DYI1173313	2015-04-01	Jimma HC	IPCA	India	98.65
8	2013-020-009	Armether/ lumenfantrine	Generic	20/120	18	271462737	2014-09-01	Jimma HC	IPCA	India	100.7
9	2013-020-010	Armether/ lumenfantrine	Coartem®	20/120	12	F0931	2014-11-01	Jimma HC	Novartis	USA	96.65
10	2013-020-011	Armether/ lumenfantrine	Artefan®	20/120	24	P17016	2014-05-01	Asendabo HC	Ajanta	India	99.735
11	2013-020-012	Armether/ lumenfantrine	Coartem®	20/120	24	F0822	june-014	Bulbule HC	Novartis	USA	104.1
12	2013-020-013	Armether/ lumenfantrine	Coartem®	20/120	24	F0860	2014-07-01	Sekoru HC	Novartis	USA	98.78
13	2013-020-014	Armether/ lumenfantrine	Coartem®	20/120	24	F0931	2014-11-01	Sekoru HC	Novartis	USA	101.065
14	2013-020-016	Armether/ lumenfantrine	Generic	20/120	24	DY1472785	2014-09-01	Asendabo HC	IPCA	India	100.1
15	2013-020-017	Armether/ lumenfantrine	Generic	20/120	18	DYI462754	2014-09-01	Seka HC	IPCA	India	105.5
16	2013-020-018	Armether/ lumenfantrine	Generic	20/120	12	DYI462756	2014-09-01	Shebe HC	IPCA	India	102.4
17	2013-020-019	Armether/ lumenfantrine	Generic	20/120	24	DYI472768	19-2014	Seka HC	IPCA	India	97.55
18	2013-020-020	Armether/ lumenfantrine	Generic	20/120	24	DYI473313	2015-04-01	Shebe HC	IPCA	India	102.85
19	2013-020-021	Armether/ lumenfantrine	Coartem®	20/120	24	F0929	2014-11-01	Yebu HC	Novartis	USA	100.805
20	2013-020-022	Armether/ lumenfantrine	Coartem®	20/120	24	F0929	2014-11-01	Deneba HC	Novartis	USA	102.3
21	2013-020-023	Armether/ lumenfantrine	Coartem®	20/120	24	F0822	2014-06-01	Deneba HC	Novartis	USA	99
22	2013-020-024	Armether/ lumenfantrine	Generic	20/120	24	DYI462741	2014-09-01	Deneba HC	IPCA	India	102.035
23	2013-020-025	Armether/ lumenfantrine	Generic	20/120	24	DYI473313	2015-04-01	Deneba HC	IPCA	India	94.1651
24	2013-020-026	Armether/ lumenfantrine	Generic	20/120	24	DYI462756	2014-09-01	Yebu HC	IPCA	India	101.54
25	2013-020-027	Armether/ lumenfantrine	Coartem®	20/120	6	F0811	2014-06-01	Serbo HC	Novartis	USA	94.65
26	2013-020-028	Armether/ lumenfantrine	Coartem®	20/120	12	F0871	2014-08-01	Nada HC	Novartis	USA	100.9
27	2013-020-029	Armether/ lumenfantrine	Artefan®	20/120	24	BNP0732F	2014-05-01	Serbo HC	Ajanta	India	99.42
28	2013-020-030	Armether/ lumenfantrine	Artefan®	20/120	24	BNP0852F	2014-05-01	Serbo HC	Ajanta	India	101.781
29	2013-020-031	Armether/ lumenfantrine	Coartem®	20/120	6	F0858	2014-07-01	Nada HC	Novartis	USA	96.565
30	2013-020-032	Armether/ lumenfantrine	Artefan®	20/120	24	BNP0852F	2014-05-01	Nada HC	Ajanta	India	95.52
31	2013-020-033	Armether/ lumenfantrine	Artefan®	20/120	24	BNP0732F	2014-05-01	Nada HC	Ajanta	India	91.19
32	2013-020-034	Armether/ lumenfantrine	Coartem®	20/120	24	F0929	2014-11-01	Nada HC	Novartis	USA	91.99
33	2013-020-035	Armether/ lumenfantrine	Coartem®	20/120	18	F0753	2014-04-01	Dimtu HC	Novartis	USA	99.7136
34	2013-020-036	Armether/ lumenfantrine	Coartem®	20/120	6	F0811	2014-06-01	Busa HC	Novartis	USA	98.7032
35	2013-020-037	Armether/ lumenfantrine	Coartem®	20/120	18	F0753	2014-04-01	Busa HC	Novartis	USA	98.3071
36	2013-020-038	Armether/ lumenfantrine	Generic	20/120	18	DYI467617	2014-07-01	Dimtu HC	IPCA	India	99.8795
37	2013-020-039	Armether/ lumenfantrine	Generic	20/120	24	DYI467617	2014-07-01	Ako HC	IPCA	India	97.01
38	2013-020-040	Armether/ lumenfantrine	Generic	20/120	24	DYI473315	2015-04-01	Nonobenja HC	IPCA	India	94.78
39	2013-020-041	Armether/ lumenfantrine	Generic	20/120	18	DYI462741	2014-09-01	Nonobenja HC	IPCA	India	111.865
40	2013-020-042	Armether/ lumenfantrine	Generic	20/120	24	DYI473315	2015-04-01	Atnago HC	IPCA	India	93.55
41	2013-020-043	Armether/ lumenfantrine	Coartem®	20/120	6	F0811	2014-06-01	Nonobenja HC	Novartis	USA	94.46
42	2013-020-044	Armether/ lumenfantrine	Coartem®	20/120	6	F0822	62014	Belida HC	Novartis	USA	101.655
43	2013-020-045	Armether/ lumenfantrine	Coartem®	20/120	6	F0860	2014-07-01	Babu HC	Novartis	USA	96.115
44	2013-020-046	Armether/ lumenfantrine	Generic	20/120	24	DYI473314	2015-04-01	Babu HC	IPCA	India	95.305
45	2013-020-047	Armether/ lumenfantrine	Generic	20/120	24	DYI473313	2015-04-01	Limu Seka HC	IPCA	India	93.92
46	2013-020-048	Armether/ lumenfantrine	Generic	20/120	24	DYI473313	2015-04-01	Bega HC	IPCA	India	99.725
47	2013-020-049	Armether/ lumenfantrine	Generic	20/120	24	DYI462747	2014-09-01	Limu Seka HC	IPCA	India	98.76
48	2013-020-050	Armether/ lumenfantrine	Generic	20/120	24	DYI473314	2015-04-01	Belida HC	IPCA	India	93.615
49	2013-020-053	Armether/ lumenfantrine	Coartem®	20/120	6	F0822	2014-06-01	Toba HC	Novartis	USA	97.66
50	2013-020-054	Armether/ lumenfantrine	Coartem®	20/120	6	F0929	2014-11-01	Toba HC	Novartis	USA	91.895
51	2013-020-055	Armether/ lumenfantrine	Generic	20/120	18	DYI462741	2014-09-01	Toba HC	IPCA	India	97.845
52	2013-020-056	Armether/ lumenfantrine	Coartem®	20/120	6	F0822	2014-06-01	Sentema HC	Novartis	USA	95.235
53	2013-020-057	Armether/ lumenfantrine	Generic	20/120	24	DYI472736	2014-09-01	Sentema HC	IPCA	India	99.45
54	2013-020-065	Armether/ lumenfantrine	Generic	20/120	24	DYI473313	2015-04-01	Asendabo HC	IPCA	India	100.698
55	2013-020-066	Armether/ lumenfantrine	Coartem®	20/120	24	F2829	2014-06-01	Bulbule HC	Novartis	USA	94.8748
56	2013-020-067	Armether/ lumenfantrine	Generic	20/120	24	DYI473315	2015-04-01	Sekoru HC	IPCA	India	96.1073
57	2013-020-068	Armether/ lumenfantrine	Generic	20/120	18	DYI462741	2014-09-01	Sekoru HC	IPCA	India	97.1617
58	2013-020-071	Armether/ lumenfantrine	Generic	20/120	24	DYI473313	2015-04-01	Natri HC	IPCA	India	96.0427
59	2013-020-072	Armether/ lumenfantrine	Coartem®	20/120	6	F0858	2014-07-01	Natri HC	Novartis	USA	97.6768
60	2013-020-073	Armether/ lumenfantrine	Coartem®	20/120	12	F0929	2014-11-01	Natri HC	Novartis	USA	92.4963
61	2013-020-074	Armether/ lumenfantrine	Generic	20/120	18	DYI462741	2014-09-01	Deneba HC	IPCA	India	99.0539
62	2013-020-075	Armether/ lumenfantrine	Generic	20/120	24	DYI473313	2015-04-01	Kumbi HC	IPCA	India	96.0629
63	2013-020-076	Armether/ lumenfantrine	Coartem®	20/120	6	F0858	2014-07-01	Kumbi HC	Novartis	USA	97.11
64	2013-020-077	Armether/ lumenfantrine	Coartem®	20/120	12	F0929	2014-11-01	Kumbi HC	Novartis	USA	93.6717
65	2013-020-078	Armether/ lumenfantrine	Coartem®	20/120	6	F0858	2014-07-01	Balawajo HC	Novartis	USA	101.167
66	2013-020-079	Armether/ lumenfantrine	Generic	20/120	24	DYI473313	2015-04-01	Balawajo HC	IPCA	India	96.7393
67	2013-020-080	Armether/ lumenfantrine	Coartem®	20/120	6	F0811	2014-06-01	Ako HC	Novartis	USA	94.97
68	2013-020-081	Armether/ lumenfantrine	Coartem®	20/120	12	F0929	2014-11-01	Ako HC	Novartis	USA	96.2902
69	2013-020-082	Armether/ lumenfantrine	Generic	20/120	18	DYI462756	2014-09-01	Ako HC	IPCA	India	98.9365
70	2013-020-083	Armether/ lumenfantrine	Generic	20/120	24	DYI473314	2015-04-01	Ako HC	IPCA	India	101.72
71	2013-020-084	Armether/ lumenfantrine	Generic	20/120	24	DYI473313	2015-04-01	Nada HC	IPCA	India	97.803
72	2013-020-085	Armether/ lumenfantrine	Coartem®	20/120	12	F0804	2014-06-01	Nada HC	Novartis	USA	97.6737
73	2013-020-086	Armether/ lumenfantrine	Artemine®	20/120	12	12644	2016-03-01	Jimma wholesale-1	APF	Ethiopia	107.981
74	2013-020-087	Armether/ lumenfantrine	Coartem®	20/120	6	Lot# x1641	2015-03-01	Jimma wholesale-2	Novartis	China	93.6841

## Sheet: d-curve
Assay	%lc	150	130	110	100	90	70	50
	d	0.01	0.3	0.7	1	0.7	0.3	0.01
Dosage uniformity	%RSD	0	2	6	15	25
	d	1	0.7	0.3	0.01	0
Identity	compliance	yes	no
	d	1	0
