# Supplementary material for: Quality of fixed dose artemether/lumefantrine products in Jimma Zone, Ethiopia
Source: Malar J. 2019 Jul 15;18:236. doi: 10.1186/s12936-019-2872-1 (PMC6628471; doi:10.1186/s12936-019-2872-1)
Supplement: Supplementary file 5 — Additional file 5. Desirability function values. [file 12936_2019_2872_MOESM5_ESM.xls]

## Sheet: Sample info and assay results
#	Sample code	Product	Brand/Generic	Strength (mg)	No. of tablets per strip	Batch No.	Expiry date	Place of collection	Manufacturer	Country of origin	%LC (β-Armether)	%RSD (β-Armether)	%LC (lumenfantrine)	%RSD (lumenfantrine)	Identity
1	2013-020-001	β-Armether/ lumenfantrine	Coartem®	20/120	24	F2531	2013-10-01	JUSH Hospital	Novartis	USA	99.3075	4.44497	102.33	2.99462	Complies
2	2013-020-002	β-Armether/ lumenfantrine	Artefan®	20/120	18	BNP0852F	2014-05-01	JUSH Hospital	Ajanta	India	101.935	2.58001	104.243	2.78447	Complies
3	2013-020-004	β-Armether/ lumenfantrine	Coartem®	20/120	24	F2500	2013-08-01	Serbo HC	Novartis	USA	101.367	1.49569	98.8267	0.56312	Complies
4	2013-020-005	β-Armether/ lumenfantrine	Coartem®	20/120	12	F0931	2014-11-01	JUSH Hospital	Novartis	USA	98.345	0.654296	98.405	0.998809	Complies
5	2013-020-006	β-Armether/ lumenfantrine	Coartem®	20/120	6	F0858	2014-07-01	JUSH Hospital	Novartis	USA	97.9	4.33365	90.03	1.25666	Complies
6	2013-020-007	β-Armether/ lumenfantrine	Coartem®	20/120	6	F0860	2014-11-01	Jimma HC	Novartis	USA	98.95	1.21484	98.45	0.35912	Complies
7	2013-020-008	β-Armether/ lumenfantrine	Generic	20/120	24	DYI1173313	2015-04-01	Jimma HC	IPCA	India	105.75	1.27045	98.65	0.0716783	Complies
8	2013-020-009	β-Armether/ lumenfantrine	Generic	20/120	18	271462737	2014-09-01	Jimma HC	IPCA	India	102.635	0.87497	100.7	0.575797	Complies
9	2013-020-010	β-Armether/ lumenfantrine	Coartem®	20/120	12	F0931	2014-11-01	Jimma HC	Novartis	USA	99.6	1.13591	96.65	1.24375	Complies
10	2013-020-011	β-Armether/ lumenfantrine	Artefan®	20/120	24	P17016	2014-05-01	Asendabo HC	Ajanta	India	99.135	0.977189	99.735	0.602638	Complies
11	2013-020-012	β-Armether/ lumenfantrine	Coartem®	20/120	24	F0822	june-014	Bulbule HC	Novartis	USA	103.6	3.27617	104.1	0.135851	Complies
12	2013-020-013	β-Armether/ lumenfantrine	Coartem®	20/120	24	F0860	2014-07-01	Sekoru HC	Novartis	USA	101.15	1.74767	98.78	0.601306	Complies
13	2013-020-014	β-Armether/ lumenfantrine	Coartem®	20/120	24	F0931	2014-11-01	Sekoru HC	Novartis	USA	101.345	1.13729	101.065	0.566721	Complies
14	2013-020-016	β-Armether/ lumenfantrine	Generic	20/120	24	DY1472785	2014-09-01	Asendabo HC	IPCA	India	101.245	1.34793	100.1	2.96688	Complies
15	2013-020-017	β-Armether/ lumenfantrine	Generic	20/120	18	DYI462754	2014-09-01	Seka HC	IPCA	India	103.65	3.06993	105.5	0.536195	Complies
16	2013-020-018	β-Armether/ lumenfantrine	Generic	20/120	12	DYI462756	2014-09-01	Shebe HC	IPCA	India	100.95	1.05068	102.4	1.38107	Complies
17	2013-020-019	β-Armether/ lumenfantrine	Generic	20/120	24	DYI472768	19-2014	Seka HC	IPCA	India	94.695	0.739253	97.55	0.797353	Complies
18	2013-020-020	β-Armether/ lumenfantrine	Generic	20/120	24	DYI473313	2015-04-01	Shebe HC	IPCA	India	100.6	1.96809	102.85	2.26879	Complies
19	2013-020-021	β-Armether/ lumenfantrine	Coartem®	20/120	24	F0929	2014-11-01	Yebu HC	Novartis	USA	100.675	1.6927	100.805	2.7848	Complies
20	2013-020-022	β-Armether/ lumenfantrine	Coartem®	20/120	24	F0929	2014-11-01	Deneba HC	Novartis	USA	99.705	0.475163	102.3	2.07363	Complies
21	2013-020-023	β-Armether/ lumenfantrine	Coartem®	20/120	24	F0822	2014-06-01	Deneba HC	Novartis	USA	100.895	1.54884	99	2.857	Complies
22	2013-020-024	β-Armether/ lumenfantrine	Generic	20/120	24	DYI462741	2014-09-01	Deneba HC	IPCA	India	99.735	0.560099	102.035	2.36314	Complies
23	2013-020-025	β-Armether/ lumenfantrine	Generic	20/120	24	DYI473313	2015-04-01	Deneba HC	IPCA	India	91.9888	0.684921	94.1651	4.9717	Complies
24	2013-020-026	β-Armether/ lumenfantrine	Generic	20/120	24	DYI462756	2014-09-01	Yebu HC	IPCA	India	106.71	0.848184	101.54	1.89416	Complies
25	2013-020-027	β-Armether/ lumenfantrine	Coartem®	20/120	6	F0811	2014-06-01	Serbo HC	Novartis	USA	100.3	0.704992	94.65	3.51125	Complies
26	2013-020-028	β-Armether/ lumenfantrine	Coartem®	20/120	12	F0871	2014-08-01	Nada HC	Novartis	USA	99.01	0.857013	100.9	0.378432	Complies
27	2013-020-029	β-Armether/ lumenfantrine	Artefan®	20/120	24	BNP0732F	2014-05-01	Serbo HC	Ajanta	India	95.145	3.60446	99.42	0.369841	Complies
28	2013-020-030	β-Armether/ lumenfantrine	Artefan®	20/120	24	BNP0852F	2014-05-01	Serbo HC	Ajanta	India	103.365	0.779945	101.781	0.84694	Complies
29	2013-020-031	β-Armether/ lumenfantrine	Coartem®	20/120	6	F0858	2014-07-01	Nada HC	Novartis	USA	99.665	0.347647	96.565	0.519905	Complies
30	2013-020-032	β-Armether/ lumenfantrine	Artefan®	20/120	24	BNP0852F	2014-05-01	Nada HC	Ajanta	India	99.685	1.04273	95.52	3.43486	Complies
31	2013-020-033	β-Armether/ lumenfantrine	Artefan®	20/120	24	BNP0732F	2014-05-01	Nada HC	Ajanta	India	89.775	0.480462	91.19	0.248135	Complies
32	2013-020-034	β-Armether/ lumenfantrine	Coartem®	20/120	24	F0929	2014-11-01	Nada HC	Novartis	USA	93.045	2.59147	91.99	3.79727	Complies
33	2013-020-035	β-Armether/ lumenfantrine	Coartem®	20/120	18	F0753	2014-04-01	Dimtu HC	Novartis	USA	96.8397	1.067	99.7136	0.0675283	Complies
34	2013-020-036	β-Armether/ lumenfantrine	Coartem®	20/120	6	F0811	2014-06-01	Busa HC	Novartis	USA	100.215	4.50945	98.7032	4.65313	Complies
35	2013-020-037	β-Armether/ lumenfantrine	Coartem®	20/120	18	F0753	2014-04-01	Busa HC	Novartis	USA	99.6361	1.21082	98.3071	0.496174	Complies
36	2013-020-038	β-Armether/ lumenfantrine	Generic	20/120	18	DYI467617	2014-07-01	Dimtu HC	IPCA	India	98.5226	2.00291	99.8795	1.16791	Complies
37	2013-020-039	β-Armether/ lumenfantrine	Generic	20/120	24	DYI467617	2014-07-01	Ako HC	IPCA	India	95.79	0.989167	97.01	0	Complies
38	2013-020-040	β-Armether/ lumenfantrine	Generic	20/120	24	DYI473315	2015-04-01	Nonobenja HC	IPCA	India	97.155	1.31734	94.78	0.865419	Complies
39	2013-020-041	β-Armether/ lumenfantrine	Generic	20/120	18	DYI462741	2014-09-01	Nonobenja HC	IPCA	India	105.915	0.180257	111.865	1.71301	Complies
40	2013-020-042	β-Armether/ lumenfantrine	Generic	20/120	24	DYI473315	2015-04-01	Atnago HC	IPCA	India	92.965	2.44158	93.55	3.28043	Complies
41	2013-020-043	β-Armether/ lumenfantrine	Coartem®	20/120	6	F0811	2014-06-01	Nonobenja HC	Novartis	USA	96.775	0.913339	94.46	2.03613	Complies
42	2013-020-044	β-Armether/ lumenfantrine	Coartem®	20/120	6	F0822	62014	Belida HC	Novartis	USA	100.905	0.00700765	101.655	0.77211	Complies
43	2013-020-045	β-Armether/ lumenfantrine	Coartem®	20/120	6	F0860	2014-07-01	Babu HC	Novartis	USA	94.33	0.764602	96.115	1.69944	Complies
44	2013-020-046	β-Armether/ lumenfantrine	Generic	20/120	24	DYI473314	2015-04-01	Babu HC	IPCA	India	93.83	2.84862	95.305	0.452584	Complies
45	2013-020-047	β-Armether/ lumenfantrine	Generic	20/120	24	DYI473313	2015-04-01	Limu Seka HC	IPCA	India	96.125	3.03808	93.92	1.14438	Complies
46	2013-020-048	β-Armether/ lumenfantrine	Generic	20/120	24	DYI473313	2015-04-01	Bega HC	IPCA	India	99.34	2.9184	99.725	1.28339	Complies
47	2013-020-049	β-Armether/ lumenfantrine	Generic	20/120	24	DYI462747	2014-09-01	Limu Seka HC	IPCA	India	93.145	2.08765	98.76	4.02384	Complies
48	2013-020-050	β-Armether/ lumenfantrine	Generic	20/120	24	DYI473314	2015-04-01	Belida HC	IPCA	India	91.465	3.45571	93.615	2.68144	Complies
49	2013-020-053	β-Armether/ lumenfantrine	Coartem®	20/120	6	F0822	2014-06-01	Toba HC	Novartis	USA	99.07	4.35384	97.66	0.506835	Complies
50	2013-020-054	β-Armether/ lumenfantrine	Coartem®	20/120	6	F0929	2014-11-01	Toba HC	Novartis	USA	90.865	3.2762	91.895	0.70022	Complies
51	2013-020-055	β-Armether/ lumenfantrine	Generic	20/120	18	DYI462741	2014-09-01	Toba HC	IPCA	India	100.805	0.371774	97.845	0.715454	Complies
52	2013-020-056	β-Armether/ lumenfantrine	Coartem®	20/120	6	F0822	2014-06-01	Sentema HC	Novartis	USA	99.585	1.39881	95.235	0.230171	Complies
53	2013-020-057	β-Armether/ lumenfantrine	Generic	20/120	24	DYI472736	2014-09-01	Sentema HC	IPCA	India	99.72	0.468001	99.45	0.554594	Complies
54	2013-020-065	β-Armether/ lumenfantrine	Generic	20/120	24	DYI473313	2015-04-01	Asendabo HC	IPCA	India	101.464	0.941251	100.698	0.909759	Complies
55	2013-020-066	β-Armether/ lumenfantrine	Coartem®	20/120	24	F2829	2014-06-01	Bulbule HC	Novartis	USA	91.9135	2.25524	94.8748	0.962937	Complies
56	2013-020-067	β-Armether/ lumenfantrine	Generic	20/120	24	DYI473315	2015-04-01	Sekoru HC	IPCA	India	95.222	0.914969	96.1073	0.780992	Complies
57	2013-020-068	β-Armether/ lumenfantrine	Generic	20/120	18	DYI462741	2014-09-01	Sekoru HC	IPCA	India	96.4135	2.22536	97.1617	1.6548	Complies
58	2013-020-071	β-Armether/ lumenfantrine	Generic	20/120	24	DYI473313	2015-04-01	Natri HC	IPCA	India	100.789	1.37686	96.0427	0.842293	Complies
59	2013-020-072	β-Armether/ lumenfantrine	Coartem®	20/120	6	F0858	2014-07-01	Natri HC	Novartis	USA	100.311	1.97815	97.6768	2.37888	Complies
60	2013-020-073	β-Armether/ lumenfantrine	Coartem®	20/120	12	F0929	2014-11-01	Natri HC	Novartis	USA	99.0612	2.03576	92.4963	0.591698	Complies
61	2013-020-074	β-Armether/ lumenfantrine	Generic	20/120	18	DYI462741	2014-09-01	Deneba HC	IPCA	India	103.296	0.481104	99.0539	0.129668	Complies
62	2013-020-075	β-Armether/ lumenfantrine	Generic	20/120	24	DYI473313	2015-04-01	Kumbi HC	IPCA	India	99.4417	0.148571	96.0629	0.934587	Complies
63	2013-020-076	β-Armether/ lumenfantrine	Coartem®	20/120	6	F0858	2014-07-01	Kumbi HC	Novartis	USA	97.56	1.7395	97.11	0.305823	Complies
64	2013-020-077	β-Armether/ lumenfantrine	Coartem®	20/120	12	F0929	2014-11-01	Kumbi HC	Novartis	USA	93.2897	0.699115	93.6717	0.442934	Complies
65	2013-020-078	β-Armether/ lumenfantrine	Coartem®	20/120	6	F0858	2014-07-01	Balawajo HC	Novartis	USA	102.33	0.917123	101.167	2.0779	Complies
66	2013-020-079	β-Armether/ lumenfantrine	Generic	20/120	24	DYI473313	2015-04-01	Balawajo HC	IPCA	India	95.5682	0.355074	96.7393	0.0933252	Complies
67	2013-020-080	β-Armether/ lumenfantrine	Coartem®	20/120	6	F0811	2014-06-01	Ako HC	Novartis	USA	100.137	1.53756	94.97	0.613498	Complies
68	2013-020-081	β-Armether/ lumenfantrine	Coartem®	20/120	12	F0929	2014-11-01	Ako HC	Novartis	USA	102.233	0.562676	96.2902	0.742332	Complies
69	2013-020-082	β-Armether/ lumenfantrine	Generic	20/120	18	DYI462756	2014-09-01	Ako HC	IPCA	India	101.99	1.54672	98.9365	0.694066	Complies
70	2013-020-083	β-Armether/ lumenfantrine	Generic	20/120	24	DYI473314	2015-04-01	Ako HC	IPCA	India	105.028	0.714522	101.72	0.413009	Complies
71	2013-020-084	β-Armether/ lumenfantrine	Generic	20/120	24	DYI473313	2015-04-01	Nada HC	IPCA	India	102.272	1.08553	97.803	4.83428	Complies
72	2013-020-085	β-Armether/ lumenfantrine	Coartem®	20/120	12	F0804	2014-06-01	Nada HC	Novartis	USA	101.246	2.9599	97.6737	0.24791	Complies
73	2013-020-086	β-Armether/ lumenfantrine	Artemine®	20/120	12	12644	2016-03-01	Jimma wholesale-1	APF	Ethiopia	108.784	1.2129	107.981	0.483943	Complies
74	2013-020-087	β-Armether/ lumenfantrine	Coartem®	20/120	6	Lot# x1641	2015-03-01	Jimma wholesale-2	Novartis	China	100.52	2.38219	93.6841	1.1847	Complies
										Mean	99.1044		98.2378
										SD	3.86592		3.82789

## Sheet: d-identity
#	Sample code	Product	Brand/Generic	Strength (mg)	No. of tablets per strip	Batch No.	Expiry date	Place of collection	Manufacturer	Country of origin	Identity	d-identity
1	2013-020-001	Artemether-lumefantrine	Coartem®	20/120	24	F2531	2013-10-01	JUSH Hospital	Novartis	USA	Complies	1
2	2013-020-002	Artemether-lumefantrine	Artefan®	20/120	18	BNP0852F	2014-05-01	JUSH Hospital	Ajanta	India	Complies	1
3	2013-020-003	Artemether-lumefantrine	Coartem®	20/120	24	F2500	2013-08-01	Serbo HC	Novartis	USA	Complies	1
4	2013-020-004	Artemether-lumefantrine	Coartem®	20/120	12	F0931	2014-11-01	JUSH Hospital	Novartis	USA	Complies	1
5	2013-020-005	Artemether-lumefantrine	Coartem®	20/120	6	F0858	2014-07-01	JUSH Hospital	Novartis	USA	Complies	1
6	2013-020-006	Artemether-lumefantrine	Coartem®	20/120	6	F0860	2014-11-01	Jimma HC	Novartis	USA	Complies	1
7	2013-020-007	Artemether-lumefantrine	Artemether-lumefantrine	20/120	24	DYI1173313	2015-04-01	Jimma HC	IPCA	India	Complies	1
8	2013-020-008	Artemether-lumefantrine	Artemether-lumefantrine	20/120	18	271462737	2014-09-01	Jimma HC	IPCA	India	Complies	1
9	2013-020-009	Artemether-lumefantrine	Coartem®	20/120	12	F0931	2014-11-01	Jimma HC	Novartis	USA	Complies	1
10	2013-020-010	Artemether-lumefantrine	Artefan®	20/120	24	P17016	2014-05-01	Asendabo HC	Ajanta	India	Complies	1
11	2013-020-011	Artemether-lumefantrine	Coartem®	20/120	24	F0822	june-014	Bulbule HC	Novartis	USA	Complies	1
12	2013-020-012	Artemether-lumefantrine	Coartem®	20/120	24	F0860	2014-07-01	Sekoru HC	Novartis	USA	Complies	1
13	2013-020-013	Artemether-lumefantrine	Coartem®	20/120	24	F0931	2014-11-01	Sekoru HC	Novartis	USA	Complies	1
14	2013-020-014	Artemether-lumefantrine	Artemether-lumefantrine	20/120	24	DY1472785	2014-09-01	Asendabo HC	IPCA	India	Complies	1
15	2013-020-015	Artemether-lumefantrine	Artemether-lumefantrine	20/120	18	DYI462754	2014-09-01	Seka HC	IPCA	India	Complies	1
16	2013-020-016	Artemether-lumefantrine	Artemether-lumefantrine	20/120	12	DYI462756	2014-09-01	Shebe HC	IPCA	India	Complies	1
17	2013-020-017	Artemether-lumefantrine	Artemether-lumefantrine	20/120	24	DYI472768	19-2014	Seka HC	IPCA	India	Complies	1
18	2013-020-018	Artemether-lumefantrine	Artemether-lumefantrine	20/120	24	DYI473313	2015-04-01	Shebe HC	IPCA	India	Complies	1
19	2013-020-019	Artemether-lumefantrine	Coartem®	20/120	24	F0929	2014-11-01	Yebu HC	Novartis	USA	Complies	1
20	2013-020-020	Artemether-lumefantrine	Coartem®	20/120	24	F0929	2014-11-01	Deneba HC	Novartis	USA	Complies	1
21	2013-020-021	Artemether-lumefantrine	Coartem®	20/120	24	F0822	2014-06-01	Deneba HC	Novartis	USA	Complies	1
22	2013-020-022	Artemether-lumefantrine	Artemether-lumefantrine	20/120	24	DYI462741	2014-09-01	Deneba HC	IPCA	India	Complies	1
23	2013-020-023	Artemether-lumefantrine	Artemether-lumefantrine	20/120	24	DYI473313	2015-04-01	Deneba HC	IPCA	India	Complies	1
24	2013-020-024	Artemether-lumefantrine	Artemether-lumefantrine	20/120	24	DYI462756	2014-09-01	Yebu HC	IPCA	India	Complies	1
25	2013-020-025	Artemether-lumefantrine	Coartem®	20/120	6	F0811	2014-06-01	Serbo HC	Novartis	USA	Complies	1
26	2013-020-026	Artemether-lumefantrine	Coartem®	20/120	12	F0871	2014-08-01	Nada HC	Novartis	USA	Complies	1
27	2013-020-027	Artemether-lumefantrine	Artefan®	20/120	24	BNP0732F	2014-05-01	Serbo HC	Ajanta	India	Complies	1
28	2013-020-029	Artemether-lumefantrine	Artefan®	20/120	24	BNP0852F	2014-05-01	Serbo HC	Ajanta	India	Complies	1
29	2013-020-030	Artemether-lumefantrine	Coartem®	20/120	6	F0858	2014-07-01	Nada HC	Novartis	USA	Complies	1
30	2013-020-031	Artemether-lumefantrine	Artefan®	20/120	24	BNP0852F	2014-05-01	Nada HC	Ajanta	India	Complies	1
31	2013-020-032	Artemether-lumefantrine	Artefan®	20/120	24	BNP0732F	2014-05-01	Nada HC	Ajanta	India	Complies	1
32	2013-020-033	Artemether-lumefantrine	Coartem®	20/120	24	F0929	2014-11-01	Nada HC	Novartis	USA	Complies	1
33	2013-020-034	Artemether-lumefantrine	Coartem®	20/120	18	F0753	2014-04-01	Dimtu HC	Novartis	USA	Complies	1
34	2013-020-035	Artemether-lumefantrine	Coartem®	20/120	6	F0811	2014-06-01	Busa HC	Novartis	USA	Complies	1
35	2013-020-036	Artemether-lumefantrine	Coartem®	20/120	18	F0753	2014-04-01	Busa HC	Novartis	USA	Complies	1
36	2013-020-037	Artemether-lumefantrine	Artemether-lumefantrine	20/120	18	DYI467617	2014-07-01	Dimtu HC	IPCA	India	Complies	1
37	2013-020-038	Artemether-lumefantrine	Artemether-lumefantrine	20/120	24	DYI467617	2014-07-01	Ako HC	IPCA	India	Complies	1
38	2013-020-039	Artemether-lumefantrine	Artemether-lumefantrine	20/120	24	DYI473315	2015-04-01	Nonobenja HC	IPCA	India	Complies	1
39	2013-020-040	Artemether-lumefantrine	Artemether-lumefantrine	20/120	18	DYI462741	2014-09-01	Nonobenja HC	IPCA	India	Complies	1
40	2013-020-041	Artemether-lumefantrine	Artemether-lumefantrine	20/120	24	DYI473315	2015-04-01	Atnago HC	IPCA	India	Complies	1
41	2013-020-042	Artemether-lumefantrine	Coartem®	20/120	6	F0811	2014-06-01	Nonobenja HC	Novartis	USA	Complies	1
42	2013-020-043	Artemether-lumefantrine	Coartem®	20/120	6	F0822	62014	Belida HC	Novartis	USA	Complies	1
43	2013-020-044	Artemether-lumefantrine	Coartem®	20/120	6	F0860	2014-07-01	Babu HC	Novartis	USA	Complies	1
44	2013-020-045	Artemether-lumefantrine	Artemether-lumefantrine	20/120	24	DYI473314	2015-04-01	Babu HC	IPCA	India	Complies	1
45	2013-020-046	Artemether-lumefantrine	Artemether-lumefantrine	20/120	24	DYI473313	2015-04-01	Limu Seka HC	IPCA	India	Complies	1
46	2013-020-047	Artemether-lumefantrine	Artemether-lumefantrine	20/120	24	DYI473313	2015-04-01	Bega HC	IPCA	India	Complies	1
47	2013-020-048	Artemether-lumefantrine	Artemether-lumefantrine	20/120	24	DYI462747	2014-09-01	Limu Seka HC	IPCA	India	Complies	1
48	2013-020-049	Artemether-lumefantrine	Artemether-lumefantrine	20/120	24	DYI473314	2015-04-01	Belida HC	IPCA	India	Complies	1
49	2013-020-050	Artemether-lumefantrine	Coartem®	20/120	6	F0822	2014-06-01	Toba HC	Novartis	USA	Complies	1
50	2013-020-051	Artemether-lumefantrine	Coartem®	20/120	6	F0929	2014-11-01	Toba HC	Novartis	USA	Complies	1
51	2013-020-052	Artemether-lumefantrine	Artemether-lumefantrine	20/120	18	DYI462741	2014-09-01	Toba HC	IPCA	India	Complies	1
52	2013-020-053	Artemether-lumefantrine	Coartem®	20/120	6	F0822	2014-06-01	Sentema HC	Novartis	USA	Complies	1
53	2013-020-054	Artemether-lumefantrine	Artemether-lumefantrine	20/120	24	DYI472736	2014-09-01	Sentema HC	IPCA	India	Complies	1
54	2013-020-055	Artemether-lumefantrine	Artemether-lumefantrine	20/120	24	DYI473313	2015-04-01	Asendabo HC	IPCA	India	Complies	1
55	2013-020-056	Artemether-lumefantrine	Coartem®	20/120	24	F2829	2014-06-01	Bulbule HC	Novartis	USA	Complies	1
56	2013-020-057	Artemether-lumefantrine	Artemether-lumefantrine	20/120	24	DYI473315	2015-04-01	Sekoru HC	IPCA	India	Complies	1
57	2013-020-058	Artemether-lumefantrine	Artemether-lumefantrine	20/120	18	DYI462741	2014-09-01	Sekoru HC	IPCA	India	Complies	1
58	2013-020-059	Artemether-lumefantrine	Artemether-lumefantrine	20/120	24	DYI473313	2015-04-01	Natri HC	IPCA	India	Complies	1
59	2013-020-060	Artemether-lumefantrine	Coartem®	20/120	6	F0858	2014-07-01	Natri HC	Novartis	USA	Complies	1
60	2013-020-061	Artemether-lumefantrine	Coartem®	20/120	12	F0929	2014-11-01	Natri HC	Novartis	USA	Complies	1
61	2013-020-062	Artemether-lumefantrine	Artemether-lumefantrine	20/120	18	DYI462741	2014-09-01	Deneba HC	IPCA	India	Complies	1
62	2013-020-063	Artemether-lumefantrine	Artemether-lumefantrine	20/120	24	DYI473313	2015-04-01	Kumbi HC	IPCA	India	Complies	1
63	2013-020-064	Artemether-lumefantrine	Coartem®	20/120	6	F0858	2014-07-01	Kumbi HC	Novartis	USA	Complies	1
64	2013-020-065	Artemether-lumefantrine	Coartem®	20/120	12	F0929	2014-11-01	Kumbi HC	Novartis	USA	Complies	1
65	2013-020-066	Artemether-lumefantrine	Coartem®	20/120	6	F0858	2014-07-01	Balawajo HC	Novartis	USA	Complies	1
66	2013-020-067	Artemether-lumefantrine	Artemether-lumefantrine	20/120	24	DYI473313	2015-04-01	Balawajo HC	IPCA	India	Complies	1
67	2013-020-068	Artemether-lumefantrine	Coartem®	20/120	6	F0811	2014-06-01	Ako HC	Novartis	USA	Complies	1
68	2013-020-069	Artemether-lumefantrine	Coartem®	20/120	12	F0929	2014-11-01	Ako HC	Novartis	USA	Complies	1
69	2013-020-070	Artemether-lumefantrine	Artemether-lumefantrine	20/120	18	DYI462756	2014-09-01	Ako HC	IPCA	India	Complies	1
70	2013-020-071	Artemether-lumefantrine	Artemether-lumefantrine	20/120	24	DYI473314	2015-04-01	Ako HC	IPCA	India	Complies	1
71	2013-020-072	Artemether-lumefantrine	Artemether-lumefantrine	20/120	24	DYI473313	2015-04-01	Nada HC	IPCA	India	Complies	1
72	2013-020-073	Artemether-lumefantrine	Coartem®	20/120	12	F0804	2014-06-01	Nada HC	Novartis	USA	Complies	1
73	2013-020-074	Artemether-lumefantrine	Artemine®	20/120	12	12644	2016-03-01	Jimma wholesale-1	APF	Ethiopia	Complies	1
74	2013-020-075	Artemether-lumefantrine	Coartem®	20/120	6	Lot# x1641	2015-03-01	Jimma wholesale-2	Novartis	China	Complies	1

## Sheet: d-mass uniformity
#	Sample code	Product	Brand/Generic	Strength (mg)	No. of tablets per strip	Batch No.	Expiry date	Place of collection	Manufacturer	Country of origin	Uniformity of mass (Mean, n = 20)	%RSD	d-UM (0-2%RSD)	d-UM (2-6%RSD)	d-UM (6-15%RSD)	d-UM (15-25%RSD)	d-UM
1	2013-020-001	Artemether-lumefantrine	Coartem®	20/120	24	F2531	2013-10-01	JUSH Hospital	Novartis	USA	241.975	1.12347	0.831479	-	-	-	0.831479
2	2013-020-002	Artemether-lumefantrine	Artefan®	20/120	18	BNP0852F	2014-05-01	JUSH Hospital	Ajanta	India	237.46	1.21696	0.817456	-	-	-	0.817456
3	2013-020-003	Artemether-lumefantrine	Coartem®	20/120	24	F2500	2013-08-01	Serbo HC	Novartis	USA	240.745	0.822789	0.876582	-	-	-	0.876582
4	2013-020-004	Artemether-lumefantrine	Coartem®	20/120	12	F0931	2014-11-01	JUSH Hospital	Novartis	USA	288.285	0.716682	0.892498	-	-	-	0.892498
5	2013-020-005	Artemether-lumefantrine	Coartem®	20/120	6	F0858	2014-07-01	JUSH Hospital	Novartis	USA	286.11	0.592595	0.911111	-	-	-	0.911111
6	2013-020-006	Artemether-lumefantrine	Coartem®	20/120	6	F0860	2014-11-01	Jimma HC	Novartis	USA	285.605	0.617256	0.907412	-	-	-	0.907412
7	2013-020-007	Artemether-lumefantrine	Artemether-lumefantrine	20/120	24	DYI1173313	2015-04-01	Jimma HC	IPCA	India	247.76	0.765517	0.885172	-	-	-	0.885172
8	2013-020-008	Artemether-lumefantrine	Artemether-lumefantrine	20/120	18	271462737	2014-09-01	Jimma HC	IPCA	India	249.19	0.932528	0.860121	-	-	-	0.860121
9	2013-020-009	Artemether-lumefantrine	Coartem®	20/120	12	F0931	2014-11-01	Jimma HC	Novartis	USA	288.625	0.535556	0.919667	-	-	-	0.919667
10	2013-020-010	Artemether-lumefantrine	Artefan®	20/120	24	P17016	2014-05-01	Asendabo HC	Ajanta	India	239.785	1.3802	0.79297	-	-	-	0.79297
11	2013-020-011	Artemether-lumefantrine	Coartem®	20/120	24	F0822	june-014	Bulbule HC	Novartis	USA	285.395	0.712894	0.893066	-	-	-	0.893066
12	2013-020-012	Artemether-lumefantrine	Coartem®	20/120	24	F0860	2014-07-01	Sekoru HC	Novartis	USA	286.525	0.581571	0.912764	-	-	-	0.912764
13	2013-020-013	Artemether-lumefantrine	Coartem®	20/120	24	F0931	2014-11-01	Sekoru HC	Novartis	USA	288.61	0.636902	0.904465	-	-	-	0.904465
14	2013-020-014	Artemether-lumefantrine	Artemether-lumefantrine	20/120	24	DY1472785	2014-09-01	Asendabo HC	IPCA	India	246.825	0.783941	0.882409	-	-	-	0.882409
15	2013-020-015	Artemether-lumefantrine	Artemether-lumefantrine	20/120	18	DYI462754	2014-09-01	Seka HC	IPCA	India	248.015	0.931669	0.86025	-	-	-	0.86025
16	2013-020-016	Artemether-lumefantrine	Artemether-lumefantrine	20/120	12	DYI462756	2014-09-01	Shebe HC	IPCA	India	248.84	0.829788	0.875532	-	-	-	0.875532
17	2013-020-017	Artemether-lumefantrine	Artemether-lumefantrine	20/120	24	DYI472768	19-2014	Seka HC	IPCA	India	250.62	0.77128	0.884308	-	-	-	0.884308
18	2013-020-018	Artemether-lumefantrine	Artemether-lumefantrine	20/120	24	DYI473313	2015-04-01	Shebe HC	IPCA	India	248.545	1.06365	0.840452	-	-	-	0.840452
19	2013-020-019	Artemether-lumefantrine	Coartem®	20/120	24	F0929	2014-11-01	Yebu HC	Novartis	USA	283.445	3.77698	0.433453	-	-	-	0.433453
20	2013-020-020	Artemether-lumefantrine	Coartem®	20/120	24	F0929	2014-11-01	Deneba HC	Novartis	USA	286.915	0.771041	0.884344	-	-	-	0.884344
21	2013-020-021	Artemether-lumefantrine	Coartem®	20/120	24	F0822	2014-06-01	Deneba HC	Novartis	USA	286.04	0.902601	0.86461	-	-	-	0.86461
22	2013-020-022	Artemether-lumefantrine	Artemether-lumefantrine	20/120	24	DYI462741	2014-09-01	Deneba HC	IPCA	India	247.025	1.05693	0.84146	-	-	-	0.84146
23	2013-020-023	Artemether-lumefantrine	Artemether-lumefantrine	20/120	24	DYI473313	2015-04-01	Deneba HC	IPCA	India	249.53	0.973088	0.854037	-	-	-	0.854037
24	2013-020-024	Artemether-lumefantrine	Artemether-lumefantrine	20/120	24	DYI462756	2014-09-01	Yebu HC	IPCA	India	248.785	0.92346	0.861481	-	-	-	0.861481
25	2013-020-025	Artemether-lumefantrine	Coartem®	20/120	6	F0811	2014-06-01	Serbo HC	Novartis	USA	284.95	0.449637	0.932554	-	-	-	0.932554
26	2013-020-026	Artemether-lumefantrine	Coartem®	20/120	12	F0871	2014-08-01	Nada HC	Novartis	USA	286.15	0.531144	0.920328	-	-	-	0.920328
27	2013-020-027	Artemether-lumefantrine	Artefan®	20/120	24	BNP0732F	2014-05-01	Serbo HC	Ajanta	India	242.975	1.10231	0.834653	-	-	-	0.834653
28	2013-020-029	Artemether-lumefantrine	Artefan®	20/120	24	BNP0852F	2014-05-01	Serbo HC	Ajanta	India	288.835	0.480428	0.927936	-	-	-	0.927936
29	2013-020-030	Artemether-lumefantrine	Coartem®	20/120	6	F0858	2014-07-01	Nada HC	Novartis	USA	286.945	0.467899	0.929815	-	-	-	0.929815
30	2013-020-031	Artemether-lumefantrine	Artefan®	20/120	24	BNP0852F	2014-05-01	Nada HC	Ajanta	India	239.145	2.78871	0.581694	-	-	-	0.581694
31	2013-020-032	Artemether-lumefantrine	Artefan®	20/120	24	BNP0732F	2014-05-01	Nada HC	Ajanta	India	244.695	1.50047	0.774929	-	-	-	0.774929
32	2013-020-033	Artemether-lumefantrine	Coartem®	20/120	24	F0929	2014-11-01	Nada HC	Novartis	USA	288.835	0.480428	0.927936	-	-	-	0.927936
33	2013-020-034	Artemether-lumefantrine	Coartem®	20/120	18	F0753	2014-04-01	Dimtu HC	Novartis	USA	241.434	1.49299	0.776051	-	-	-	0.776051
34	2013-020-035	Artemether-lumefantrine	Coartem®	20/120	6	F0811	2014-06-01	Busa HC	Novartis	USA	286.885	0.621826	0.906726	-	-	-	0.906726
35	2013-020-036	Artemether-lumefantrine	Coartem®	20/120	18	F0753	2014-04-01	Busa HC	Novartis	USA	241.56	1.49969	0.775047	-	-	-	0.775047
36	2013-020-037	Artemether-lumefantrine	Artemether-lumefantrine	20/120	18	DYI467617	2014-07-01	Dimtu HC	IPCA	India	249.345	0.723002	0.89155	-	-	-	0.89155
37	2013-020-038	Artemether-lumefantrine	Artemether-lumefantrine	20/120	24	DYI467617	2014-07-01	Ako HC	IPCA	India	249.335	0.730347	0.890448	-	-	-	0.890448
38	2013-020-039	Artemether-lumefantrine	Artemether-lumefantrine	20/120	24	DYI473315	2015-04-01	Nonobenja HC	IPCA	India	249.55	0.760926	0.885861	-	-	-	0.885861
39	2013-020-040	Artemether-lumefantrine	Artemether-lumefantrine	20/120	18	DYI462741	2014-09-01	Nonobenja HC	IPCA	India	248.265	1.22963	0.815555	-	-	-	0.815555
40	2013-020-041	Artemether-lumefantrine	Artemether-lumefantrine	20/120	24	DYI473315	2015-04-01	Atnago HC	IPCA	India	249.53	0.973088	0.854037	-	-	-	0.854037
41	2013-020-042	Artemether-lumefantrine	Coartem®	20/120	6	F0811	2014-06-01	Nonobenja HC	Novartis	USA	249.55	0.760926	0.885861	-	-	-	0.885861
42	2013-020-043	Artemether-lumefantrine	Coartem®	20/120	6	F0822	62014	Belida HC	Novartis	USA	249.455	0.870481	0.869428	-	-	-	0.869428
43	2013-020-044	Artemether-lumefantrine	Coartem®	20/120	6	F0860	2014-07-01	Babu HC	Novartis	USA	249.55	0.760926	0.885861	-	-	-	0.885861
44	2013-020-045	Artemether-lumefantrine	Artemether-lumefantrine	20/120	24	DYI473314	2015-04-01	Babu HC	IPCA	India	248.195	0.945129	0.858231	-	-	-	0.858231
45	2013-020-046	Artemether-lumefantrine	Artemether-lumefantrine	20/120	24	DYI473313	2015-04-01	Limu Seka HC	IPCA	India	248.575	0.939469	0.85908	-	-	-	0.85908
46	2013-020-047	Artemether-lumefantrine	Artemether-lumefantrine	20/120	24	DYI473313	2015-04-01	Bega HC	IPCA	India	249.53	0.973088	0.854037	-	-	-	0.854037
47	2013-020-048	Artemether-lumefantrine	Artemether-lumefantrine	20/120	24	DYI462747	2014-09-01	Limu Seka HC	IPCA	India	247.43	0.989547	0.851568	-	-	-	0.851568
48	2013-020-049	Artemether-lumefantrine	Artemether-lumefantrine	20/120	24	DYI473314	2015-04-01	Belida HC	IPCA	India	249.455	0.870481	0.869428	-	-	-	0.869428
49	2013-020-050	Artemether-lumefantrine	Coartem®	20/120	6	F0822	2014-06-01	Toba HC	Novartis	USA	286.725	0.662015	0.900698	-	-	-	0.900698
50	2013-020-051	Artemether-lumefantrine	Coartem®	20/120	6	F0929	2014-11-01	Toba HC	Novartis	USA	286.823	0.635156	0.904727	-	-	-	0.904727
51	2013-020-052	Artemether-lumefantrine	Artemether-lumefantrine	20/120	18	DYI462741	2014-09-01	Toba HC	IPCA	India	247.555	0.990035	0.851495	-	-	-	0.851495
52	2013-020-053	Artemether-lumefantrine	Coartem®	20/120	6	F0822	2014-06-01	Sentema HC	Novartis	USA	286.305	0.734006	0.889899	-	-	-	0.889899
53	2013-020-054	Artemether-lumefantrine	Artemether-lumefantrine	20/120	24	DYI472736	2014-09-01	Sentema HC	IPCA	India	247.455	0.840188	0.873972	-	-	-	0.873972
54	2013-020-055	Artemether-lumefantrine	Artemether-lumefantrine	20/120	24	DYI473313	2015-04-01	Asendabo HC	IPCA	India	249.165	0.835417	0.874687	-	-	-	0.874687
55	2013-020-056	Artemether-lumefantrine	Coartem®	20/120	24	F2829	2014-06-01	Bulbule HC	Novartis	USA	286.04	0.902601	0.86461	-	-	-	0.86461
56	2013-020-057	Artemether-lumefantrine	Artemether-lumefantrine	20/120	24	DYI473315	2015-04-01	Sekoru HC	IPCA	India	248.1	0.836014	0.874598	-	-	-	0.874598
57	2013-020-058	Artemether-lumefantrine	Artemether-lumefantrine	20/120	18	DYI462741	2014-09-01	Sekoru HC	IPCA	India	247.47	1.0163	0.847556	-	-	-	0.847556
58	2013-020-059	Artemether-lumefantrine	Artemether-lumefantrine	20/120	24	DYI473313	2015-04-01	Natri HC	IPCA	India	250.905	0.647769	0.902835	-	-	-	0.902835
59	2013-020-060	Artemether-lumefantrine	Coartem®	20/120	6	F0858	2014-07-01	Natri HC	Novartis	USA	286.305	0.734006	0.889899	-	-	-	0.889899
60	2013-020-061	Artemether-lumefantrine	Coartem®	20/120	12	F0929	2014-11-01	Natri HC	Novartis	USA	287.3	0.704603	0.894309	-	-	-	0.894309
61	2013-020-062	Artemether-lumefantrine	Artemether-lumefantrine	20/120	18	DYI462741	2014-09-01	Deneba HC	IPCA	India	248.285	1.05589	0.841616	-	-	-	0.841616
62	2013-020-063	Artemether-lumefantrine	Artemether-lumefantrine	20/120	24	DYI473313	2015-04-01	Kumbi HC	IPCA	India	250.67	1.09444	0.835834	-	-	-	0.835834
63	2013-020-064	Artemether-lumefantrine	Coartem®	20/120	6	F0858	2014-07-01	Kumbi HC	Novartis	USA	286.725	0.662015	0.900698	-	-	-	0.900698
64	2013-020-065	Artemether-lumefantrine	Coartem®	20/120	12	F0929	2014-11-01	Kumbi HC	Novartis	USA	249.55	0.760926	0.885861	-	-	-	0.885861
65	2013-020-066	Artemether-lumefantrine	Coartem®	20/120	6	F0858	2014-07-01	Balawajo HC	Novartis	USA	287.3	0.704603	0.894309	-	-	-	0.894309
66	2013-020-067	Artemether-lumefantrine	Artemether-lumefantrine	20/120	24	DYI473313	2015-04-01	Balawajo HC	IPCA	India	286.765	0.523294	0.921506	-	-	-	0.921506
67	2013-020-068	Artemether-lumefantrine	Coartem®	20/120	6	F0811	2014-06-01	Ako HC	Novartis	USA	241.975	1.12347	0.831479	-	-	-	0.831479
68	2013-020-069	Artemether-lumefantrine	Coartem®	20/120	12	F0929	2014-11-01	Ako HC	Novartis	USA	249.55	0.760926	0.885861	-	-	-	0.885861
69	2013-020-070	Artemether-lumefantrine	Artemether-lumefantrine	20/120	18	DYI462756	2014-09-01	Ako HC	IPCA	India	241.975	1.12347	0.831479	-	-	-	0.831479
70	2013-020-071	Artemether-lumefantrine	Artemether-lumefantrine	20/120	24	DYI473314	2015-04-01	Ako HC	IPCA	India	286.765	0.523294	0.921506	-	-	-	0.921506
71	2013-020-072	Artemether-lumefantrine	Artemether-lumefantrine	20/120	24	DYI473313	2015-04-01	Nada HC	IPCA	India	241.975	1.12347	0.831479	-	-	-	0.831479
72	2013-020-073	Artemether-lumefantrine	Coartem®	20/120	12	F0804	2014-06-01	Nada HC	Novartis	USA	286.765	0.523294	0.921506	-	-	-	0.921506
73	2013-020-074	Artemether-lumefantrine	Artemine®	20/120	12	12644	2016-03-01	Jimma wholesale-1	APF	Ethiopia	249.55	0.760926	0.885861	-	-	-	0.885861
74	2013-020-075	Artemether-lumefantrine	Coartem®	20/120	6	Lot# x1641	2015-03-01	Jimma wholesale-2	Novartis	China	241.65	0.481192	0.927821	-	-	-	0.927821

## Sheet: d-assay-ART
#	Sample code	Product	Brand/Generic	Strength (mg)	No. of tablets per strip	Batch No.	Expiry date	Place of collection	Manufacturer	Country of origin	%LC (β-Armether)	d-Assay (90-100%lc)	d-Assay (70-90%lc)	d-Assay (50-70%lc)	d-Assay (110-100%lc)	d-Assay (130-110%lc)	d-Assay (150-130%lc)	d-Assay
1	2013-020-001	Artemether-lumefantrine	Coartem®	20/120	24	F2531	2013-10-01	JUSH Hospital	Novartis	USA	99.3075	0.979225	-	-	-	-	-	0.98
2	2013-020-002	Artemether-lumefantrine	Artefan®	20/120	18	BNP0852F	2014-05-01	JUSH Hospital	Ajanta	India	101.935	-	-	-	0.94195	-	-	0.94195
3	2013-020-003	Artemether-lumefantrine	Coartem®	20/120	24	F2500	2013-08-01	Serbo HC	Novartis	USA	101.367	-	-	-	0.959	-	-	0.959
4	2013-020-004	Artemether-lumefantrine	Coartem®	20/120	12	F0931	2014-11-01	JUSH Hospital	Novartis	USA	98.345	0.95035	-	-	-	-	-	0.95035
5	2013-020-005	Artemether-lumefantrine	Coartem®	20/120	6	F0858	2014-07-01	JUSH Hospital	Novartis	USA	97.9	0.937	-	-	-	-	-	0.937
6	2013-020-006	Artemether-lumefantrine	Coartem®	20/120	6	F0860	2014-11-01	Jimma HC	Novartis	USA	98.95	0.9685	-	-	-	-	-	0.9685
7	2013-020-007	Artemether-lumefantrine	Artemether-lumefantrine	20/120	24	DYI1173313	2015-04-01	Jimma HC	IPCA	India	105.75	-	-	-	0.8275	-	-	0.8275
8	2013-020-008	Artemether-lumefantrine	Artemether-lumefantrine	20/120	18	271462737	2014-09-01	Jimma HC	IPCA	India	102.635	-	-	-	0.92095	-	-	0.92095
9	2013-020-009	Artemether-lumefantrine	Coartem®	20/120	12	F0931	2014-11-01	Jimma HC	Novartis	USA	99.6	0.988	-	-	-	-	-	0.988
10	2013-020-010	Artemether-lumefantrine	Artefan®	20/120	24	P17016	2014-05-01	Asendabo HC	Ajanta	India	99.135	0.97405	-	-	-	-	-	0.97405
11	2013-020-011	Artemether-lumefantrine	Coartem®	20/120	24	F0822	june-014	Bulbule HC	Novartis	USA	103.6	-	-	-	0.892	-	-	0.892
12	2013-020-012	Artemether-lumefantrine	Coartem®	20/120	24	F0860	2014-07-01	Sekoru HC	Novartis	USA	101.15	-	-	-	0.9655	-	-	0.9655
13	2013-020-013	Artemether-lumefantrine	Coartem®	20/120	24	F0931	2014-11-01	Sekoru HC	Novartis	USA	101.345	-	-	-	0.95965	-	-	0.95965
14	2013-020-014	Artemether-lumefantrine	Artemether-lumefantrine	20/120	24	DY1472785	2014-09-01	Asendabo HC	IPCA	India	101.245	-	-	-	0.96265	-	-	0.96265
15	2013-020-015	Artemether-lumefantrine	Artemether-lumefantrine	20/120	18	DYI462754	2014-09-01	Seka HC	IPCA	India	103.65	-	-	-	0.8905	-	-	0.8905
16	2013-020-016	Artemether-lumefantrine	Artemether-lumefantrine	20/120	12	DYI462756	2014-09-01	Shebe HC	IPCA	India	100.95	-	-	-	0.9715	-	-	0.9715
17	2013-020-017	Artemether-lumefantrine	Artemether-lumefantrine	20/120	24	DYI472768	19-2014	Seka HC	IPCA	India	94.695	0.84085	-	-	-	-	-	0.84085
18	2013-020-018	Artemether-lumefantrine	Artemether-lumefantrine	20/120	24	DYI473313	2015-04-01	Shebe HC	IPCA	India	100.6	-	-	-	0.982	-	-	0.982
19	2013-020-019	Artemether-lumefantrine	Coartem®	20/120	24	F0929	2014-11-01	Yebu HC	Novartis	USA	100.675	-	-	-	0.97975	-	-	0.97975
20	2013-020-020	Artemether-lumefantrine	Coartem®	20/120	24	F0929	2014-11-01	Deneba HC	Novartis	USA	99.705	0.99115	-	-	-	-	-	0.99115
21	2013-020-021	Artemether-lumefantrine	Coartem®	20/120	24	F0822	2014-06-01	Deneba HC	Novartis	USA	100.895	-	-	-	0.97315	-	-	0.97315
22	2013-020-022	Artemether-lumefantrine	Artemether-lumefantrine	20/120	24	DYI462741	2014-09-01	Deneba HC	IPCA	India	99.735	0.99205	-	-	-	-	-	0.99205
23	2013-020-023	Artemether-lumefantrine	Artemether-lumefantrine	20/120	24	DYI473313	2015-04-01	Deneba HC	IPCA	India	91.9888	0.759663	-	-	-	-	-	0.759663
24	2013-020-024	Artemether-lumefantrine	Artemether-lumefantrine	20/120	24	DYI462756	2014-09-01	Yebu HC	IPCA	India	106.71	-	-	-	0.7987	-	-	0.7987
25	2013-020-025	Artemether-lumefantrine	Coartem®	20/120	6	F0811	2014-06-01	Serbo HC	Novartis	USA	100.3	-	-	-	0.991	-	-	0.991
26	2013-020-026	Artemether-lumefantrine	Coartem®	20/120	12	F0871	2014-08-01	Nada HC	Novartis	USA	99.01	0.9703	-	-	-	-	-	0.9703
27	2013-020-027	Artemether-lumefantrine	Artefan®	20/120	24	BNP0732F	2014-05-01	Serbo HC	Ajanta	India	95.145	0.85435	-	-	-	-	-	0.85435
28	2013-020-029	Artemether-lumefantrine	Artefan®	20/120	24	BNP0852F	2014-05-01	Serbo HC	Ajanta	India	103.365	-	-	-	0.899056	-	-	0.899056
29	2013-020-030	Artemether-lumefantrine	Coartem®	20/120	6	F0858	2014-07-01	Nada HC	Novartis	USA	99.665	0.98995	-	-	-	-	-	0.98995
30	2013-020-031	Artemether-lumefantrine	Artefan®	20/120	24	BNP0852F	2014-05-01	Nada HC	Ajanta	India	99.685	0.99055	-	-	-	-	-	0.99055
31	2013-020-032	Artemether-lumefantrine	Artefan®	20/120	24	BNP0732F	2014-05-01	Nada HC	Ajanta	India	89.775	-	0.6955		-	-	-	0.6955
32	2013-020-033	Artemether-lumefantrine	Coartem®	20/120	24	F0929	2014-11-01	Nada HC	Novartis	USA	93.045	0.79135	-	-	-	-	-	0.79135
33	2013-020-034	Artemether-lumefantrine	Coartem®	20/120	18	F0753	2014-04-01	Dimtu HC	Novartis	USA	96.8397	0.905192	-	-	-	-	-	0.905192
34	2013-020-035	Artemether-lumefantrine	Coartem®	20/120	6	F0811	2014-06-01	Busa HC	Novartis	USA	100.215	-	-	-	0.993552	-	-	0.993552
35	2013-020-036	Artemether-lumefantrine	Coartem®	20/120	18	F0753	2014-04-01	Busa HC	Novartis	USA	99.6361	0.989083	-	-	-	-	-	0.989083
36	2013-020-037	Artemether-lumefantrine	Artemether-lumefantrine	20/120	18	DYI467617	2014-07-01	Dimtu HC	IPCA	India	98.5226	0.955677	-	-	-	-	-	0.955677
37	2013-020-038	Artemether-lumefantrine	Artemether-lumefantrine	20/120	24	DYI467617	2014-07-01	Ako HC	IPCA	India	95.79	0.8737	-	-	-	-	-	0.8737
38	2013-020-039	Artemether-lumefantrine	Artemether-lumefantrine	20/120	24	DYI473315	2015-04-01	Nonobenja HC	IPCA	India	97.155	0.91465	-	-	-	-	-	0.91465
39	2013-020-040	Artemether-lumefantrine	Artemether-lumefantrine	20/120	18	DYI462741	2014-09-01	Nonobenja HC	IPCA	India	105.915	-	-	-	0.82255	-	-	0.82255
40	2013-020-041	Artemether-lumefantrine	Artemether-lumefantrine	20/120	24	DYI473315	2015-04-01	Atnago HC	IPCA	India	92.965	0.78895	-	-	-	-	-	0.78895
41	2013-020-042	Artemether-lumefantrine	Coartem®	20/120	6	F0811	2014-06-01	Nonobenja HC	Novartis	USA	96.775	0.90325	-	-	-	-	-	0.90325
42	2013-020-043	Artemether-lumefantrine	Coartem®	20/120	6	F0822	62014	Belida HC	Novartis	USA	100.905	-	-	-	0.97285	-	-	0.97285
43	2013-020-044	Artemether-lumefantrine	Coartem®	20/120	6	F0860	2014-07-01	Babu HC	Novartis	USA	94.33	0.8299	-	-	-	-	-	0.8299
44	2013-020-045	Artemether-lumefantrine	Artemether-lumefantrine	20/120	24	DYI473314	2015-04-01	Babu HC	IPCA	India	93.83	0.8149	-	-	-	-	-	0.8149
45	2013-020-046	Artemether-lumefantrine	Artemether-lumefantrine	20/120	24	DYI473313	2015-04-01	Limu Seka HC	IPCA	India	96.125	0.88375	-	-	-	-	-	0.88375
46	2013-020-047	Artemether-lumefantrine	Artemether-lumefantrine	20/120	24	DYI473313	2015-04-01	Bega HC	IPCA	India	99.34	0.9802	-	-	-	-	-	0.9802
47	2013-020-048	Artemether-lumefantrine	Artemether-lumefantrine	20/120	24	DYI462747	2014-09-01	Limu Seka HC	IPCA	India	93.145	0.79435	-	-	-	-	-	0.79435
48	2013-020-049	Artemether-lumefantrine	Artemether-lumefantrine	20/120	24	DYI473314	2015-04-01	Belida HC	IPCA	India	91.465	0.74395	-	-	-	-	-	0.74395
49	2013-020-050	Artemether-lumefantrine	Coartem®	20/120	6	F0822	2014-06-01	Toba HC	Novartis	USA	99.07	0.9721	-	-	-	-	-	0.9721
50	2013-020-051	Artemether-lumefantrine	Coartem®	20/120	6	F0929	2014-11-01	Toba HC	Novartis	USA	90.865	0.72595	-	-	-	-	-	0.72595
51	2013-020-052	Artemether-lumefantrine	Artemether-lumefantrine	20/120	18	DYI462741	2014-09-01	Toba HC	IPCA	India	100.805	-	-	-	0.97585	-	-	0.97585
52	2013-020-053	Artemether-lumefantrine	Coartem®	20/120	6	F0822	2014-06-01	Sentema HC	Novartis	USA	99.585	0.98755	-	-	-	-	-	0.98755
53	2013-020-054	Artemether-lumefantrine	Artemether-lumefantrine	20/120	24	DYI472736	2014-09-01	Sentema HC	IPCA	India	99.72	0.9916	-	-	-	-	-	0.9916
54	2013-020-055	Artemether-lumefantrine	Artemether-lumefantrine	20/120	24	DYI473313	2015-04-01	Asendabo HC	IPCA	India	101.464	-	-	-	0.956069	-	-	0.956069
55	2013-020-056	Artemether-lumefantrine	Coartem®	20/120	24	F2829	2014-06-01	Bulbule HC	Novartis	USA	91.9135	0.757406	-	-	-	-	-	0.757406
56	2013-020-057	Artemether-lumefantrine	Artemether-lumefantrine	20/120	24	DYI473315	2015-04-01	Sekoru HC	IPCA	India	95.222	0.85666	-	-	-	-	-	0.85666
57	2013-020-058	Artemether-lumefantrine	Artemether-lumefantrine	20/120	18	DYI462741	2014-09-01	Sekoru HC	IPCA	India	96.4135	0.892404	-	-	-	-	-	0.892404
58	2013-020-059	Artemether-lumefantrine	Artemether-lumefantrine	20/120	24	DYI473313	2015-04-01	Natri HC	IPCA	India	100.789	-	-	-	0.976321	-	-	0.976321
59	2013-020-060	Artemether-lumefantrine	Coartem®	20/120	6	F0858	2014-07-01	Natri HC	Novartis	USA	100.311	-	-	-	0.990657	-	-	0.990657
60	2013-020-061	Artemether-lumefantrine	Coartem®	20/120	12	F0929	2014-11-01	Natri HC	Novartis	USA	99.0612	0.971836	-	-	-	-	-	0.971836
61	2013-020-062	Artemether-lumefantrine	Artemether-lumefantrine	20/120	18	DYI462741	2014-09-01	Deneba HC	IPCA	India	103.296	-	-	-	0.901134	-	-	0.901134
62	2013-020-063	Artemether-lumefantrine	Artemether-lumefantrine	20/120	24	DYI473313	2015-04-01	Kumbi HC	IPCA	India	99.4417	0.98325	-	-	-	-	-	0.98325
63	2013-020-064	Artemether-lumefantrine	Coartem®	20/120	6	F0858	2014-07-01	Kumbi HC	Novartis	USA	97.56	0.9268	-	-	-	-	-	0.9268
64	2013-020-065	Artemether-lumefantrine	Coartem®	20/120	12	F0929	2014-11-01	Kumbi HC	Novartis	USA	93.2897	0.79869	-	-	-	-	-	0.79869
65	2013-020-066	Artemether-lumefantrine	Coartem®	20/120	6	F0858	2014-07-01	Balawajo HC	Novartis	USA	102.33	-	-	-	0.930115	-	-	0.930115
66	2013-020-067	Artemether-lumefantrine	Artemether-lumefantrine	20/120	24	DYI473313	2015-04-01	Balawajo HC	IPCA	India	95.5682	0.867045	-	-	-	-	-	0.867045
67	2013-020-068	Artemether-lumefantrine	Coartem®	20/120	6	F0811	2014-06-01	Ako HC	Novartis	USA	100.137	-	-	-	0.995877	-	-	0.995877
68	2013-020-069	Artemether-lumefantrine	Coartem®	20/120	12	F0929	2014-11-01	Ako HC	Novartis	USA	102.233	-	-	-	0.933013	-	-	0.933013
69	2013-020-070	Artemether-lumefantrine	Artemether-lumefantrine	20/120	18	DYI462756	2014-09-01	Ako HC	IPCA	India	101.99	-	-	-	0.940293	-	-	0.940293
70	2013-020-071	Artemether-lumefantrine	Artemether-lumefantrine	20/120	24	DYI473314	2015-04-01	Ako HC	IPCA	India	105.028	-	-	-	0.849152	-	-	0.849152
71	2013-020-072	Artemether-lumefantrine	Artemether-lumefantrine	20/120	24	DYI473313	2015-04-01	Nada HC	IPCA	India	102.272	-	-	-	0.931854	-	-	0.931854
72	2013-020-073	Artemether-lumefantrine	Coartem®	20/120	12	F0804	2014-06-01	Nada HC	Novartis	USA	101.246	-	-	-	0.962631	-	-	0.962631
73	2013-020-074	Artemether-lumefantrine	Artemine®	20/120	12	12644	2016-03-01	Jimma wholesale-1	APF	Ethiopia	108.784	-	-	-	0.736476	-	-	0.736476
74	2013-020-075	Artemether-lumefantrine	Coartem®	20/120	6	Lot# x1641	2015-03-01	Jimma wholesale-2	Novartis	China	100.52	-	-	-	0.984414	-	-	0.984414
										Mean	99.1044
										SD	3.86592

## Sheet: d-assay-LUM
#	Sample code	Product	Brand/Generic	Strength (mg)	No. of tablets per strip	Batch No.	Expiry date	Place of collection	Manufacturer	Country of origin	%LC (lumenfantrine)	d-Assay (90-100%lc)	d-Assay (70-90%lc)	d-Assay (50-70%lc)	d-Assay (110-100%lc)	d-Assay (130-110%lc)	d-Assay (150-130%lc)	d-Assay
1	2013-020-001	Artemether-lumefantrine	Coartem®	20/120	24	F2531	2013-10-01	JUSH Hospital	Novartis	USA	102.33	-	-	-	0.9301	-	-	0.9301
2	2013-020-002	Artemether-lumefantrine	Artefan®	20/120	18	BNP0852F	2014-05-01	JUSH Hospital	Ajanta	India	104.243	-	-	-	0.872725	-	-	0.872725
3	2013-020-003	Artemether-lumefantrine	Coartem®	20/120	24	F2500	2013-08-01	Serbo HC	Novartis	USA	98.8267	0.9648	-	-	-	-	-	0.9648
4	2013-020-004	Artemether-lumefantrine	Coartem®	20/120	12	F0931	2014-11-01	JUSH Hospital	Novartis	USA	98.405	0.95215	-	-	-	-	-	0.95215
5	2013-020-005	Artemether-lumefantrine	Coartem®	20/120	6	F0858	2014-07-01	JUSH Hospital	Novartis	USA	90.03	0.7009	-	-	-	-	-	0.7009
6	2013-020-006	Artemether-lumefantrine	Coartem®	20/120	6	F0860	2014-11-01	Jimma HC	Novartis	USA	98.45	0.9535	-	-	-	-	-	0.9535
7	2013-020-007	Artemether-lumefantrine	Artemether-lumefantrine	20/120	24	DYI1173313	2015-04-01	Jimma HC	IPCA	India	98.65	0.9595	-	-	-	-	-	0.9595
8	2013-020-008	Artemether-lumefantrine	Artemether-lumefantrine	20/120	18	271462737	2014-09-01	Jimma HC	IPCA	India	100.7		-	-	0.979	-	-	0.979
9	2013-020-009	Artemether-lumefantrine	Coartem®	20/120	12	F0931	2014-11-01	Jimma HC	Novartis	USA	96.65	0.8995	-	-	-	-	-	0.8995
10	2013-020-010	Artemether-lumefantrine	Artefan®	20/120	24	P17016	2014-05-01	Asendabo HC	Ajanta	India	99.735	0.99205	-	-	-	-	-	0.99205
11	2013-020-011	Artemether-lumefantrine	Coartem®	20/120	24	F0822	june-014	Bulbule HC	Novartis	USA	104.1		-	-	0.877	-	-	0.877
12	2013-020-012	Artemether-lumefantrine	Coartem®	20/120	24	F0860	2014-07-01	Sekoru HC	Novartis	USA	98.78	0.9634	-	-		-	-	0.9634
13	2013-020-013	Artemether-lumefantrine	Coartem®	20/120	24	F0931	2014-11-01	Sekoru HC	Novartis	USA	101.065	-	-	-	0.96805	-	-	0.96805
14	2013-020-014	Artemether-lumefantrine	Artemether-lumefantrine	20/120	24	DY1472785	2014-09-01	Asendabo HC	IPCA	India	100.1	-	-	-	0.997	-	-	0.997
15	2013-020-015	Artemether-lumefantrine	Artemether-lumefantrine	20/120	18	DYI462754	2014-09-01	Seka HC	IPCA	India	105.5	-	-	-	0.835	-	-	0.835
16	2013-020-016	Artemether-lumefantrine	Artemether-lumefantrine	20/120	12	DYI462756	2014-09-01	Shebe HC	IPCA	India	102.4	-	-	-	0.928	-	-	0.928
17	2013-020-017	Artemether-lumefantrine	Artemether-lumefantrine	20/120	24	DYI472768	19-2014	Seka HC	IPCA	India	97.55	0.9265			-	-	-	0.9265
18	2013-020-018	Artemether-lumefantrine	Artemether-lumefantrine	20/120	24	DYI473313	2015-04-01	Shebe HC	IPCA	India	102.85	-	-	-	0.9145	-	-	0.9145
19	2013-020-019	Artemether-lumefantrine	Coartem®	20/120	24	F0929	2014-11-01	Yebu HC	Novartis	USA	100.805	-	-	-	0.97585	-	-	0.97585
20	2013-020-020	Artemether-lumefantrine	Coartem®	20/120	24	F0929	2014-11-01	Deneba HC	Novartis	USA	102.3	-	-	-	0.931	-	-	0.931
21	2013-020-021	Artemether-lumefantrine	Coartem®	20/120	24	F0822	2014-06-01	Deneba HC	Novartis	USA	99	0.97	-	-	-	-	-	0.97
22	2013-020-022	Artemether-lumefantrine	Artemether-lumefantrine	20/120	24	DYI462741	2014-09-01	Deneba HC	IPCA	India	102.035	-	-	-	0.93895	-	-	0.93895
23	2013-020-023	Artemether-lumefantrine	Artemether-lumefantrine	20/120	24	DYI473313	2015-04-01	Deneba HC	IPCA	India	94.1651	0.824953				-	-	0.824953
24	2013-020-024	Artemether-lumefantrine	Artemether-lumefantrine	20/120	24	DYI462756	2014-09-01	Yebu HC	IPCA	India	101.54	-	-	-	0.9538	-	-	0.9538
25	2013-020-025	Artemether-lumefantrine	Coartem®	20/120	6	F0811	2014-06-01	Serbo HC	Novartis	USA	94.65	0.8395	-	-	-	-	-	0.8395
26	2013-020-026	Artemether-lumefantrine	Coartem®	20/120	12	F0871	2014-08-01	Nada HC	Novartis	USA	100.9	-	-	-	0.973	-	-	0.973
27	2013-020-027	Artemether-lumefantrine	Artefan®	20/120	24	BNP0732F	2014-05-01	Serbo HC	Ajanta	India	99.42	0.9826	-	-	-	-	-	0.9826
28	2013-020-029	Artemether-lumefantrine	Artefan®	20/120	24	BNP0852F	2014-05-01	Serbo HC	Ajanta	India	101.781	-	-	-	0.946556	-	-	0.946556
29	2013-020-030	Artemether-lumefantrine	Coartem®	20/120	6	F0858	2014-07-01	Nada HC	Novartis	USA	96.565	0.89695	-	-	-	-	-	0.89695
30	2013-020-031	Artemether-lumefantrine	Artefan®	20/120	24	BNP0852F	2014-05-01	Nada HC	Ajanta	India	95.52	0.8656	-	-	-	-	-	0.8656
31	2013-020-032	Artemether-lumefantrine	Artefan®	20/120	24	BNP0732F	2014-05-01	Nada HC	Ajanta	India	91.19	0.7357	-	-	-	-	-	0.7357
32	2013-020-033	Artemether-lumefantrine	Coartem®	20/120	24	F0929	2014-11-01	Nada HC	Novartis	USA	91.99	0.7597	-	-	-	-	-	0.7597
33	2013-020-034	Artemether-lumefantrine	Coartem®	20/120	18	F0753	2014-04-01	Dimtu HC	Novartis	USA	99.7136	0.991407	-	-	-	-	-	0.991407
34	2013-020-035	Artemether-lumefantrine	Coartem®	20/120	6	F0811	2014-06-01	Busa HC	Novartis	USA	98.7032	0.961097	-	-	-	-	-	0.961097
35	2013-020-036	Artemether-lumefantrine	Coartem®	20/120	18	F0753	2014-04-01	Busa HC	Novartis	USA	98.3071	0.949213	-	-	-	-	-	0.949213
36	2013-020-037	Artemether-lumefantrine	Artemether-lumefantrine	20/120	18	DYI467617	2014-07-01	Dimtu HC	IPCA	India	99.8795	0.996384	-	-	-	-	-	0.996384
37	2013-020-038	Artemether-lumefantrine	Artemether-lumefantrine	20/120	24	DYI467617	2014-07-01	Ako HC	IPCA	India	97.01	0.9103	-	-	-	-	-	0.9103
38	2013-020-039	Artemether-lumefantrine	Artemether-lumefantrine	20/120	24	DYI473315	2015-04-01	Nonobenja HC	IPCA	India	94.78	0.8434	-	-	-	-	-	0.8434
39	2013-020-040	Artemether-lumefantrine	Artemether-lumefantrine	20/120	18	DYI462741	2014-09-01	Nonobenja HC	IPCA	India	111.865	-	-	-	0.64405	-	-	0.64405
40	2013-020-041	Artemether-lumefantrine	Artemether-lumefantrine	20/120	24	DYI473315	2015-04-01	Atnago HC	IPCA	India	93.55	0.8065	-	-	-	-	-	0.8065
41	2013-020-042	Artemether-lumefantrine	Coartem®	20/120	6	F0811	2014-06-01	Nonobenja HC	Novartis	USA	94.46	0.8338	-	-	-	-	-	0.8338
42	2013-020-043	Artemether-lumefantrine	Coartem®	20/120	6	F0822	62014	Belida HC	Novartis	USA	101.655	-	-	-	0.95035	-	-	0.95035
43	2013-020-044	Artemether-lumefantrine	Coartem®	20/120	6	F0860	2014-07-01	Babu HC	Novartis	USA	96.115	0.88345	-	-	-	-	-	0.88345
44	2013-020-045	Artemether-lumefantrine	Artemether-lumefantrine	20/120	24	DYI473314	2015-04-01	Babu HC	IPCA	India	95.305	0.85915	-	-	-	-	-	0.85915
45	2013-020-046	Artemether-lumefantrine	Artemether-lumefantrine	20/120	24	DYI473313	2015-04-01	Limu Seka HC	IPCA	India	93.92	0.8176	-	-	-	-	-	0.8176
46	2013-020-047	Artemether-lumefantrine	Artemether-lumefantrine	20/120	24	DYI473313	2015-04-01	Bega HC	IPCA	India	99.725	0.99175	-	-	-	-	-	0.99175
47	2013-020-048	Artemether-lumefantrine	Artemether-lumefantrine	20/120	24	DYI462747	2014-09-01	Limu Seka HC	IPCA	India	98.76	0.9628	-	-	-	-	-	0.9628
48	2013-020-049	Artemether-lumefantrine	Artemether-lumefantrine	20/120	24	DYI473314	2015-04-01	Belida HC	IPCA	India	93.615	0.80845	-	-	-	-	-	0.80845
49	2013-020-050	Artemether-lumefantrine	Coartem®	20/120	6	F0822	2014-06-01	Toba HC	Novartis	USA	97.66	0.9298	-	-	-	-	-	0.9298
50	2013-020-051	Artemether-lumefantrine	Coartem®	20/120	6	F0929	2014-11-01	Toba HC	Novartis	USA	91.895	0.75685	-	-	-	-	-	0.75685
51	2013-020-052	Artemether-lumefantrine	Artemether-lumefantrine	20/120	18	DYI462741	2014-09-01	Toba HC	IPCA	India	97.845	0.93535	-	-	-	-	-	0.93535
52	2013-020-053	Artemether-lumefantrine	Coartem®	20/120	6	F0822	2014-06-01	Sentema HC	Novartis	USA	95.235	0.85705	-	-	-	-	-	0.85705
53	2013-020-054	Artemether-lumefantrine	Artemether-lumefantrine	20/120	24	DYI472736	2014-09-01	Sentema HC	IPCA	India	99.45	0.9835	-	-	-	-	-	0.9835
54	2013-020-055	Artemether-lumefantrine	Artemether-lumefantrine	20/120	24	DYI473313	2015-04-01	Asendabo HC	IPCA	India	100.698	-	-	-	0.979056	-	-	0.979056
55	2013-020-056	Artemether-lumefantrine	Coartem®	20/120	24	F2829	2014-06-01	Bulbule HC	Novartis	USA	94.8748	0.846245	-	-	-	-	-	0.846245
56	2013-020-057	Artemether-lumefantrine	Artemether-lumefantrine	20/120	24	DYI473315	2015-04-01	Sekoru HC	IPCA	India	96.1073	0.88322	-	-	-	-	-	0.88322
57	2013-020-058	Artemether-lumefantrine	Artemether-lumefantrine	20/120	18	DYI462741	2014-09-01	Sekoru HC	IPCA	India	97.1617	0.91485	-	-	-	-	-	0.91485
58	2013-020-059	Artemether-lumefantrine	Artemether-lumefantrine	20/120	24	DYI473313	2015-04-01	Natri HC	IPCA	India	96.0427	0.88128	-	-	-	-	-	0.88128
59	2013-020-060	Artemether-lumefantrine	Coartem®	20/120	6	F0858	2014-07-01	Natri HC	Novartis	USA	97.6768	0.930305	-	-	-	-	-	0.930305
60	2013-020-061	Artemether-lumefantrine	Coartem®	20/120	12	F0929	2014-11-01	Natri HC	Novartis	USA	92.4963	0.77489	-	-	-	-	-	0.77489
61	2013-020-062	Artemether-lumefantrine	Artemether-lumefantrine	20/120	18	DYI462741	2014-09-01	Deneba HC	IPCA	India	99.0539	0.971618	-	-	-	-	-	0.971618
62	2013-020-063	Artemether-lumefantrine	Artemether-lumefantrine	20/120	24	DYI473313	2015-04-01	Kumbi HC	IPCA	India	96.0629	0.881888	-	-	-	-	-	0.881888
63	2013-020-064	Artemether-lumefantrine	Coartem®	20/120	6	F0858	2014-07-01	Kumbi HC	Novartis	USA	97.11	0.9133	-	-	-	-	-	0.9133
64	2013-020-065	Artemether-lumefantrine	Coartem®	20/120	12	F0929	2014-11-01	Kumbi HC	Novartis	USA	93.6717	0.810152	-	-	-	-	-	0.810152
65	2013-020-066	Artemether-lumefantrine	Coartem®	20/120	6	F0858	2014-07-01	Balawajo HC	Novartis	USA	101.167	-	-	-	0.965002	-	-	0.965002
66	2013-020-067	Artemether-lumefantrine	Artemether-lumefantrine	20/120	24	DYI473313	2015-04-01	Balawajo HC	IPCA	India	96.7393	0.902179	-	-	-	-	-	0.902179
67	2013-020-068	Artemether-lumefantrine	Coartem®	20/120	6	F0811	2014-06-01	Ako HC	Novartis	USA	94.97	0.8491	-	-	-	-	-	0.8491
68	2013-020-069	Artemether-lumefantrine	Coartem®	20/120	12	F0929	2014-11-01	Ako HC	Novartis	USA	96.2902	0.888706	-	-	-	-	-	0.888706
69	2013-020-070	Artemether-lumefantrine	Artemether-lumefantrine	20/120	18	DYI462756	2014-09-01	Ako HC	IPCA	India	98.9365	0.968095	-	-	-	-	-	0.968095
70	2013-020-071	Artemether-lumefantrine	Artemether-lumefantrine	20/120	24	DYI473314	2015-04-01	Ako HC	IPCA	India	101.72	-	-	-	0.948391	-	-	0.948391
71	2013-020-072	Artemether-lumefantrine	Artemether-lumefantrine	20/120	24	DYI473313	2015-04-01	Nada HC	IPCA	India	97.803	0.934089	-	-	-	-	-	0.934089
72	2013-020-073	Artemether-lumefantrine	Coartem®	20/120	12	F0804	2014-06-01	Nada HC	Novartis	USA	97.6737	0.930211	-	-	-	-	-	0.930211
73	2013-020-074	Artemether-lumefantrine	Artemine®	20/120	12	12644	2016-03-01	Jimma wholesale-1	APF	Ethiopia	107.981	-	-	-	0.760579	-	-	0.760579
74	2013-020-075	Artemether-lumefantrine	Coartem®	20/120	6	Lot# x1641	2015-03-01	Jimma wholesale-2	Novartis	China	93.6841	0.810522	-	-	-	-	-	0.810522
										Mean	98.2378
										SD	3.82789

## Sheet: d-curve
Assay	%lc	150	130	110	100	90	70	50
	d	0.01	0.3	0.7	1	0.7	0.3	0.01
150	0.01
130	0.3
110	0.7
100	1
90	0.7
70	0.3
50	0.01
Dosage uniformity	%RSD	0	2	6	15	25
	d	1	0.7	0.3	0.01	0
0	1
2	0.7
6	0.3
15	0.01
25	0
Identity	compliance	yes	no
	d	1	0
		Yes	1
		No	0

## Sheet: D-global-ART
#	Sample code	Product	Brand/Generic	Strength (mg)	No. of tablets per strip	Batch No.	Expiry date	Place of collection	Manufacturer	Country of origin	d-Assay	d-Dosage uniformity	d-Identity	Product	D-global	Quality, Linguistic evaluation
1	2013-020-001	Artemether-lumefantrine	Coartem®	20/120	24	F2531	2013-10-01	JUSH Hospital	Novartis	USA	0.98	0.831479	1	0.6832	0.880743	Good
2	2013-020-002	Artemether-lumefantrine	Artefan®	20/120	18	BNP0852F	2014-05-01	JUSH Hospital	Ajanta	India	0.94195	0.817456	1	0.773122	0.917803	Excellent
3	2013-020-003	Artemether-lumefantrine	Coartem®	20/120	24	F2500	2013-08-01	Serbo HC	Novartis	USA	0.959	0.876582	1	0.766051	0.914996	Excellent
4	2013-020-004	Artemether-lumefantrine	Coartem®	20/120	12	F0931	2014-11-01	JUSH Hospital	Novartis	USA	0.95035	0.892498	1	0.749532	0.908371	Excellent
5	2013-020-005	Artemether-lumefantrine	Coartem®	20/120	6	F0858	2014-07-01	JUSH Hospital	Novartis	USA	0.937	0.911111	1	0.824334	0.937636	Excellent
6	2013-020-006	Artemether-lumefantrine	Coartem®	20/120	6	F0860	2014-11-01	Jimma HC	Novartis	USA	0.9685	0.907412	1	0.50157	0.794531	Acceptable
7	2013-020-007	Artemether-lumefantrine	Artemether-lumefantrine	20/120	24	DYI1173313	2015-04-01	Jimma HC	IPCA	India	0.8275	0.885172	1	0.671843	0.875835	Good
8	2013-020-008	Artemether-lumefantrine	Artemether-lumefantrine	20/120	18	271462737	2014-09-01	Jimma HC	IPCA	India	0.92095	0.860121	1	0.886954	0.960802	Excellent
9	2013-020-009	Artemether-lumefantrine	Coartem®	20/120	12	F0931	2014-11-01	Jimma HC	Novartis	USA	0.988	0.919667	1	0.732825	0.901571	Excellent
10	2013-020-010	Artemether-lumefantrine	Artefan®	20/120	24	P17016	2014-05-01	Asendabo HC	Ajanta	India	0.97405	0.79297	1	0.633838	0.858999	Good
11	2013-020-011	Artemether-lumefantrine	Coartem®	20/120	24	F0822	june-014	Bulbule HC	Novartis	USA	0.892	0.893066	1	0.821515	0.936566	Excellent
12	2013-020-012	Artemether-lumefantrine	Coartem®	20/120	24	F0860	2014-07-01	Sekoru HC	Novartis	USA	0.9655	0.912764	1	0.799338	0.928061	Excellent
13	2013-020-013	Artemether-lumefantrine	Coartem®	20/120	24	F0931	2014-11-01	Sekoru HC	Novartis	USA	0.95965	0.904465	1	0.787182	0.923333	Excellent
14	2013-020-014	Artemether-lumefantrine	Artemether-lumefantrine	20/120	24	DY1472785	2014-09-01	Asendabo HC	IPCA	India	0.96265	0.882409	1	0.607472	0.846919	Good
15	2013-020-015	Artemether-lumefantrine	Artemether-lumefantrine	20/120	18	DYI462754	2014-09-01	Seka HC	IPCA	India	0.8905	0.86025	1	0.802787	0.929395	Excellent
16	2013-020-016	Artemether-lumefantrine	Artemether-lumefantrine	20/120	12	DYI462756	2014-09-01	Shebe HC	IPCA	India	0.9715	0.875532	1	0.525726	0.807086	Good
17	2013-020-017	Artemether-lumefantrine	Artemether-lumefantrine	20/120	24	DYI472768	19-2014	Seka HC	IPCA	India	0.84085	0.884308	1	0.79588	0.926721	Excellent
18	2013-020-018	Artemether-lumefantrine	Artemether-lumefantrine	20/120	24	DYI473313	2015-04-01	Shebe HC	IPCA	India	0.982	0.840452	1	0.407651	0.741474	Acceptable
19	2013-020-019	Artemether-lumefantrine	Coartem®	20/120	24	F0929	2014-11-01	Yebu HC	Novartis	USA	0.97975	0.433453	1	0.861072	0.951363	Excellent
20	2013-020-020	Artemether-lumefantrine	Coartem®	20/120	24	F0929	2014-11-01	Deneba HC	Novartis	USA	0.99115	0.884344	1	0.796819	0.927086	Excellent
21	2013-020-021	Artemether-lumefantrine	Coartem®	20/120	24	F0822	2014-06-01	Deneba HC	Novartis	USA	0.97315	0.86461	1	0.821551	0.93658	Excellent
22	2013-020-022	Artemether-lumefantrine	Artemether-lumefantrine	20/120	24	DYI462741	2014-09-01	Deneba HC	IPCA	India	0.99205	0.84146	1	0.374404	0.720742	Acceptable
23	2013-020-023	Artemether-lumefantrine	Artemether-lumefantrine	20/120	24	DYI473313	2015-04-01	Deneba HC	IPCA	India	0.759663	0.854037	1	0.438932	0.759974	Acceptable
24	2013-020-024	Artemether-lumefantrine	Artemether-lumefantrine	20/120	24	DYI462756	2014-09-01	Yebu HC	IPCA	India	0.7987	0.861481	1	0.907601	0.9682	Excellent
25	2013-020-025	Artemether-lumefantrine	Coartem®	20/120	6	F0811	2014-06-01	Serbo HC	Novartis	USA	0.991	0.932554	1	0.840738	0.943815	Excellent
26	2013-020-026	Artemether-lumefantrine	Coartem®	20/120	12	F0871	2014-08-01	Nada HC	Novartis	USA	0.9703	0.920328	1	0.520491	0.804398	Good
27	2013-020-027	Artemether-lumefantrine	Artefan®	20/120	24	BNP0732F	2014-05-01	Serbo HC	Ajanta	India	0.85435	0.834653	1	0.674338	0.876918	Good
28	2013-020-029	Artemether-lumefantrine	Artefan®	20/120	24	BNP0852F	2014-05-01	Serbo HC	Ajanta	India	0.899056	0.927936	1	0.902062	0.966226	Excellent
29	2013-020-030	Artemether-lumefantrine	Coartem®	20/120	6	F0858	2014-07-01	Nada HC	Novartis	USA	0.98995	0.929815	1	0.565358	0.826878	Good
30	2013-020-031	Artemether-lumefantrine	Artefan®	20/120	24	BNP0852F	2014-05-01	Nada HC	Ajanta	India	0.99055	0.581694	1	0.260707	0.638829	Low
31	2013-020-032	Artemether-lumefantrine	Artefan®	20/120	24	BNP0732F	2014-05-01	Nada HC	Ajanta	India	0.6955	0.774929	1	0.459858	0.771865	Acceptable
32	2013-020-033	Artemether-lumefantrine	Coartem®	20/120	24	F0929	2014-11-01	Nada HC	Novartis	USA	0.79135	0.927936	1	0.575589	0.831835	Good
33	2013-020-034	Artemether-lumefantrine	Coartem®	20/120	18	F0753	2014-04-01	Dimtu HC	Novartis	USA	0.905192	0.776051	1	0.889298	0.961647	Excellent
34	2013-020-035	Artemether-lumefantrine	Coartem®	20/120	6	F0811	2014-06-01	Busa HC	Novartis	USA	0.993552	0.906726	1	0.74994	0.908536	Excellent
35	2013-020-036	Artemether-lumefantrine	Coartem®	20/120	18	F0753	2014-04-01	Busa HC	Novartis	USA	0.989083	0.775047	1	0.778177	0.919799	Excellent
36	2013-020-037	Artemether-lumefantrine	Artemether-lumefantrine	20/120	18	DYI467617	2014-07-01	Dimtu HC	IPCA	India	0.955677	0.89155	1	0.593876	0.840553	Good
37	2013-020-038	Artemether-lumefantrine	Artemether-lumefantrine	20/120	24	DYI467617	2014-07-01	Ako HC	IPCA	India	0.8737	0.890448	1	0.677845	0.878436	Good
38	2013-020-039	Artemether-lumefantrine	Artemether-lumefantrine	20/120	24	DYI473315	2015-04-01	Nonobenja HC	IPCA	India	0.91465	0.885861	1	0.453879	0.768505	Acceptable
39	2013-020-040	Artemether-lumefantrine	Artemether-lumefantrine	20/120	18	DYI462741	2014-09-01	Nonobenja HC	IPCA	India	0.82255	0.815555	1	0.419397	0.748529	Acceptable
40	2013-020-041	Artemether-lumefantrine	Artemether-lumefantrine	20/120	24	DYI473315	2015-04-01	Atnago HC	IPCA	India	0.78895	0.854037	1	0.652814	0.867487	Good
41	2013-020-042	Artemether-lumefantrine	Coartem®	20/120	6	F0811	2014-06-01	Nonobenja HC	Novartis	USA	0.90325	0.885861	1	0.800518	0.928518	Excellent
42	2013-020-043	Artemether-lumefantrine	Coartem®	20/120	6	F0822	62014	Belida HC	Novartis	USA	0.97285	0.869428	1	0.506341	0.797042	Acceptable
43	2013-020-044	Artemether-lumefantrine	Coartem®	20/120	6	F0860	2014-07-01	Babu HC	Novartis	USA	0.8299	0.885861	1	0.464426	0.774412	Acceptable
44	2013-020-045	Artemether-lumefantrine	Artemether-lumefantrine	20/120	24	DYI473314	2015-04-01	Babu HC	IPCA	India	0.8149	0.858231	1	0.592955	0.840119	Good
45	2013-020-046	Artemether-lumefantrine	Artemether-lumefantrine	20/120	24	DYI473313	2015-04-01	Limu Seka HC	IPCA	India	0.88375	0.85908	1	0.804305	0.92998	Excellent
46	2013-020-047	Artemether-lumefantrine	Artemether-lumefantrine	20/120	24	DYI473313	2015-04-01	Bega HC	IPCA	India	0.9802	0.854037	1	0.42683	0.752925	Acceptable
47	2013-020-048	Artemether-lumefantrine	Artemether-lumefantrine	20/120	24	DYI462747	2014-09-01	Limu Seka HC	IPCA	India	0.79435	0.851568	1	0.357985	0.710049	Acceptable
48	2013-020-049	Artemether-lumefantrine	Artemether-lumefantrine	20/120	24	DYI473314	2015-04-01	Belida HC	IPCA	India	0.74395	0.869428	1	0.827393	0.938795	Excellent
49	2013-020-050	Artemether-lumefantrine	Coartem®	20/120	6	F0822	2014-06-01	Toba HC	Novartis	USA	0.9721	0.900698	1	0.346129	0.702122	Acceptable
50	2013-020-051	Artemether-lumefantrine	Coartem®	20/120	6	F0929	2014-11-01	Toba HC	Novartis	USA	0.72595	0.904727	1	0.791282	0.924933	Excellent
51	2013-020-052	Artemether-lumefantrine	Artemether-lumefantrine	20/120	18	DYI462741	2014-09-01	Toba HC	IPCA	India	0.97585	0.851495	1	0.857073	0.949889	Excellent
52	2013-020-053	Artemether-lumefantrine	Coartem®	20/120	6	F0822	2014-06-01	Sentema HC	Novartis	USA	0.98755	0.889899	1	0.852132	0.94806	Excellent
53	2013-020-054	Artemether-lumefantrine	Artemether-lumefantrine	20/120	24	DYI472736	2014-09-01	Sentema HC	IPCA	India	0.9916	0.873972	1	0.764399	0.914338	Excellent
54	2013-020-055	Artemether-lumefantrine	Artemether-lumefantrine	20/120	24	DYI473313	2015-04-01	Asendabo HC	IPCA	India	0.956069	0.874687	1	0.375669	0.721554	Acceptable
55	2013-020-056	Artemether-lumefantrine	Coartem®	20/120	24	F2829	2014-06-01	Bulbule HC	Novartis	USA	0.757406	0.86461	1	0.549837	0.819241	Good
56	2013-020-057	Artemether-lumefantrine	Artemether-lumefantrine	20/120	24	DYI473315	2015-04-01	Sekoru HC	IPCA	India	0.85666	0.874598	1	0.602356	0.844535	Good
57	2013-020-058	Artemether-lumefantrine	Artemether-lumefantrine	20/120	18	DYI462741	2014-09-01	Sekoru HC	IPCA	India	0.892404	0.847556	1	0.840207	0.943616	Excellent
58	2013-020-059	Artemether-lumefantrine	Artemether-lumefantrine	20/120	24	DYI473313	2015-04-01	Natri HC	IPCA	India	0.976321	0.902835	1	0.865189	0.952877	Excellent
59	2013-020-060	Artemether-lumefantrine	Coartem®	20/120	6	F0858	2014-07-01	Natri HC	Novartis	USA	0.990657	0.889899	1	0.820856	0.936316	Excellent
60	2013-020-061	Artemether-lumefantrine	Coartem®	20/120	12	F0929	2014-11-01	Natri HC	Novartis	USA	0.971836	0.894309	1	0.615861	0.8508	Good
61	2013-020-062	Artemether-lumefantrine	Artemether-lumefantrine	20/120	18	DYI462741	2014-09-01	Deneba HC	IPCA	India	0.901134	0.841616	1	0.794533	0.926198	Excellent
62	2013-020-063	Artemether-lumefantrine	Artemether-lumefantrine	20/120	24	DYI473313	2015-04-01	Kumbi HC	IPCA	India	0.98325	0.835834	1	0.71703	0.895047	Good
63	2013-020-064	Artemether-lumefantrine	Coartem®	20/120	6	F0858	2014-07-01	Kumbi HC	Novartis	USA	0.9268	0.900698	1	0.451336	0.767067	Acceptable
64	2013-020-065	Artemether-lumefantrine	Coartem®	20/120	12	F0929	2014-11-01	Kumbi HC	Novartis	USA	0.79869	0.885861	1	0.719611	0.896119	Good
65	2013-020-066	Artemether-lumefantrine	Coartem®	20/120	6	F0858	2014-07-01	Balawajo HC	Novartis	USA	0.930115	0.894309	1	0.600651	0.843738	Good
66	2013-020-067	Artemether-lumefantrine	Artemether-lumefantrine	20/120	24	DYI473313	2015-04-01	Balawajo HC	IPCA	India	0.867045	0.921506	1	0.821236	0.93646	Excellent
67	2013-020-068	Artemether-lumefantrine	Coartem®	20/120	6	F0811	2014-06-01	Ako HC	Novartis	USA	0.995877	0.831479	1	0.719498	0.896072	Good
68	2013-020-069	Artemether-lumefantrine	Coartem®	20/120	12	F0929	2014-11-01	Ako HC	Novartis	USA	0.933013	0.885861	1	0.69126	0.884193	Good
69	2013-020-070	Artemether-lumefantrine	Artemether-lumefantrine	20/120	18	DYI462756	2014-09-01	Ako HC	IPCA	India	0.940293	0.831479	1	0.564229	0.826327	Good
70	2013-020-071	Artemether-lumefantrine	Artemether-lumefantrine	20/120	24	DYI473314	2015-04-01	Ako HC	IPCA	India	0.849152	0.921506	1	0.672813	0.876257	Good
71	2013-020-072	Artemether-lumefantrine	Artemether-lumefantrine	20/120	24	DYI473313	2015-04-01	Nada HC	IPCA	India	0.931854	0.831479	1	0.82201	0.936754	Excellent
72	2013-020-073	Artemether-lumefantrine	Coartem®	20/120	12	F0804	2014-06-01	Nada HC	Novartis	USA	0.962631	0.921506	1	0.353869	0.707317	Acceptable
73	2013-020-074	Artemether-lumefantrine	Artemine®	20/120	12	12644	2016-03-01	Jimma wholesale-1	APF	Ethiopia	0.736476	0.885861	1	0.873426	0.955892	Excellent
74	2013-020-075	Artemether-lumefantrine	Coartem®	20/120	6	Lot# x1641	2015-03-01	Jimma wholesale-2	Novartis	China	0.98	0.928	1	0.873426	0.955892	Excellent

## Sheet: D-global-LUM
#	Sample code	Product	Brand/Generic	Strength (mg)	No. of tablets per strip	Batch No.	Expiry date	Place of collection	Manufacturer	Country of origin	d-Assay	d-Dosage uniformity	d-Identity	Product	D-global	Quality, Linguistic evaluation
1	2013-020-001	Artemether-lumefantrine	Coartem®	20/120	24	F2531	2013-10-01	JUSH Hospital	Novartis	USA	0.9301	0.831479	1	0.543371	0.816016	Good
2	2013-020-002	Artemether-lumefantrine	Artefan®	20/120	18	BNP0852F	2014-05-01	JUSH Hospital	Ajanta	India	0.872725	0.817456	1	0.787235	0.923354	Excellent
3	2013-020-003	Artemether-lumefantrine	Coartem®	20/120	24	F2500	2013-08-01	Serbo HC	Novartis	USA	0.9648	0.876582	1	0.770412	0.916729	Excellent
4	2013-020-004	Artemether-lumefantrine	Coartem®	20/120	12	F0931	2014-11-01	JUSH Hospital	Novartis	USA	0.95215	0.892498	1	0.313718	0.679485	Low
5	2013-020-005	Artemether-lumefantrine	Coartem®	20/120	6	F0858	2014-07-01	JUSH Hospital	Novartis	USA	0.7009	0.911111	1	0.786623	0.923114	Excellent
6	2013-020-006	Artemether-lumefantrine	Coartem®	20/120	6	F0860	2014-11-01	Jimma HC	Novartis	USA	0.9535	0.907412	1	0.781921	0.921271	Excellent
7	2013-020-007	Artemether-lumefantrine	Artemether-lumefantrine	20/120	24	DYI1173313	2015-04-01	Jimma HC	IPCA	India	0.9595	0.885172	1	0.807063	0.931042	Excellent
8	2013-020-008	Artemether-lumefantrine	Artemether-lumefantrine	20/120	18	271462737	2014-09-01	Jimma HC	IPCA	India	0.979	0.860121	1	0.66932	0.874738	Good
9	2013-020-009	Artemether-lumefantrine	Coartem®	20/120	12	F0931	2014-11-01	Jimma HC	Novartis	USA	0.8995	0.919667	1	0.774207	0.918232	Excellent
10	2013-020-010	Artemether-lumefantrine	Artefan®	20/120	24	P17016	2014-05-01	Asendabo HC	Ajanta	India	0.99205	0.79297	1	0.602396	0.844554	Good
11	2013-020-011	Artemether-lumefantrine	Coartem®	20/120	24	F0822	june-014	Bulbule HC	Novartis	USA	0.877	0.893066	1	0.816166	0.934529	Excellent
12	2013-020-012	Artemether-lumefantrine	Coartem®	20/120	24	F0860	2014-07-01	Sekoru HC	Novartis	USA	0.9634	0.912764	1	0.820512	0.936185	Excellent
13	2013-020-013	Artemether-lumefantrine	Coartem®	20/120	24	F0931	2014-11-01	Sekoru HC	Novartis	USA	0.96805	0.904465	1	0.874491	0.95628	Excellent
14	2013-020-014	Artemether-lumefantrine	Artemether-lumefantrine	20/120	24	DY1472785	2014-09-01	Asendabo HC	IPCA	India	0.997	0.882409	1	0.500823	0.794136	Acceptable
15	2013-020-015	Artemether-lumefantrine	Artemether-lumefantrine	20/120	18	DYI462754	2014-09-01	Seka HC	IPCA	India	0.835	0.86025	1	0.699706	0.88778	Good
16	2013-020-016	Artemether-lumefantrine	Artemether-lumefantrine	20/120	12	DYI462756	2014-09-01	Shebe HC	IPCA	India	0.928	0.875532	1	0.703299	0.889297	Good
17	2013-020-017	Artemether-lumefantrine	Artemether-lumefantrine	20/120	24	DYI472768	19-2014	Seka HC	IPCA	India	0.9265	0.884308	1	0.642783	0.863021	Good
18	2013-020-018	Artemether-lumefantrine	Artemether-lumefantrine	20/120	24	DYI473313	2015-04-01	Shebe HC	IPCA	India	0.9145	0.840452	1	0.402802	0.738523	Acceptable
19	2013-020-019	Artemether-lumefantrine	Coartem®	20/120	24	F0929	2014-11-01	Yebu HC	Novartis	USA	0.97585	0.433453	1	0.713625	0.893628	Good
20	2013-020-020	Artemether-lumefantrine	Coartem®	20/120	24	F0929	2014-11-01	Deneba HC	Novartis	USA	0.931	0.884344	1	0.789106	0.924085	Excellent
21	2013-020-021	Artemether-lumefantrine	Coartem®	20/120	24	F0822	2014-06-01	Deneba HC	Novartis	USA	0.97	0.86461	1	0.696564	0.886449	Good
22	2013-020-022	Artemether-lumefantrine	Artemether-lumefantrine	20/120	24	DYI462741	2014-09-01	Deneba HC	IPCA	India	0.93895	0.84146	1	0.479472	0.782686	Acceptable
23	2013-020-023	Artemether-lumefantrine	Artemether-lumefantrine	20/120	24	DYI473313	2015-04-01	Deneba HC	IPCA	India	0.824953	0.854037	1	0.747511	0.907554	Excellent
24	2013-020-024	Artemether-lumefantrine	Artemether-lumefantrine	20/120	24	DYI462756	2014-09-01	Yebu HC	IPCA	India	0.9538	0.861481	1	0.551742	0.820186	Good
25	2013-020-025	Artemether-lumefantrine	Coartem®	20/120	6	F0811	2014-06-01	Serbo HC	Novartis	USA	0.8395	0.932554	1	0.847776	0.946442	Excellent
26	2013-020-026	Artemether-lumefantrine	Coartem®	20/120	12	F0871	2014-08-01	Nada HC	Novartis	USA	0.973	0.920328	1	0.791838	0.92515	Excellent
27	2013-020-027	Artemether-lumefantrine	Artefan®	20/120	24	BNP0732F	2014-05-01	Serbo HC	Ajanta	India	0.9826	0.834653	1	0.786967	0.923249	Excellent
28	2013-020-029	Artemether-lumefantrine	Artefan®	20/120	24	BNP0852F	2014-05-01	Serbo HC	Ajanta	India	0.946556	0.927936	1	0.670967	0.875455	Good
29	2013-020-030	Artemether-lumefantrine	Coartem®	20/120	6	F0858	2014-07-01	Nada HC	Novartis	USA	0.89695	0.929815	1	0.377265	0.722574	Acceptable
30	2013-020-031	Artemether-lumefantrine	Artefan®	20/120	24	BNP0852F	2014-05-01	Nada HC	Ajanta	India	0.8656	0.581694	1	0.308578	0.675753	Low
31	2013-020-032	Artemether-lumefantrine	Artefan®	20/120	24	BNP0732F	2014-05-01	Nada HC	Ajanta	India	0.7357	0.774929	1	0.406859	0.740994	Acceptable
32	2013-020-033	Artemether-lumefantrine	Coartem®	20/120	24	F0929	2014-11-01	Nada HC	Novartis	USA	0.7597	0.927936	1	0.756217	0.911064	Excellent
33	2013-020-034	Artemether-lumefantrine	Coartem®	20/120	18	F0753	2014-04-01	Dimtu HC	Novartis	USA	0.991407	0.776051	1	0.804965	0.930234	Excellent
34	2013-020-035	Artemether-lumefantrine	Coartem®	20/120	6	F0811	2014-06-01	Busa HC	Novartis	USA	0.961097	0.906726	1	0.662856	0.871913	Good
35	2013-020-036	Artemether-lumefantrine	Coartem®	20/120	18	F0753	2014-04-01	Busa HC	Novartis	USA	0.949213	0.775047	1	0.881914	0.958978	Excellent
36	2013-020-037	Artemether-lumefantrine	Artemether-lumefantrine	20/120	18	DYI467617	2014-07-01	Dimtu HC	IPCA	India	0.996384	0.89155	1	0.67168	0.875765	Good
37	2013-020-038	Artemether-lumefantrine	Artemether-lumefantrine	20/120	24	DYI467617	2014-07-01	Ako HC	IPCA	India	0.9103	0.890448	1	0.531455	0.810007	Good
38	2013-020-039	Artemether-lumefantrine	Artemether-lumefantrine	20/120	24	DYI473315	2015-04-01	Nonobenja HC	IPCA	India	0.8434	0.885861	1	0.217877	0.601733	Low
39	2013-020-040	Artemether-lumefantrine	Artemether-lumefantrine	20/120	18	DYI462741	2014-09-01	Nonobenja HC	IPCA	India	0.64405	0.815555	1	0.448012	0.765179	Acceptable
40	2013-020-041	Artemether-lumefantrine	Artemether-lumefantrine	20/120	24	DYI473315	2015-04-01	Atnago HC	IPCA	India	0.8065	0.854037	1	0.513513	0.800787	Good
41	2013-020-042	Artemether-lumefantrine	Coartem®	20/120	6	F0811	2014-06-01	Nonobenja HC	Novartis	USA	0.8338	0.885861	1	0.74625	0.907043	Excellent
42	2013-020-043	Artemether-lumefantrine	Coartem®	20/120	6	F0822	62014	Belida HC	Novartis	USA	0.95035	0.869428	1	0.610818	0.848471	Good
43	2013-020-044	Artemether-lumefantrine	Coartem®	20/120	6	F0860	2014-07-01	Babu HC	Novartis	USA	0.88345	0.885861	1	0.544266	0.816464	Good
44	2013-020-045	Artemether-lumefantrine	Artemether-lumefantrine	20/120	24	DYI473314	2015-04-01	Babu HC	IPCA	India	0.85915	0.858231	1	0.469522	0.777234	Acceptable
45	2013-020-046	Artemether-lumefantrine	Artemether-lumefantrine	20/120	24	DYI473313	2015-04-01	Limu Seka HC	IPCA	India	0.8176	0.85908	1	0.833073	0.940938	Excellent
46	2013-020-047	Artemether-lumefantrine	Artemether-lumefantrine	20/120	24	DYI473313	2015-04-01	Bega HC	IPCA	India	0.99175	0.854037	1	0.760024	0.91259	Excellent
47	2013-020-048	Artemether-lumefantrine	Artemether-lumefantrine	20/120	24	DYI462747	2014-09-01	Limu Seka HC	IPCA	India	0.9628	0.851568	1	0.459402	0.77161	Acceptable
48	2013-020-049	Artemether-lumefantrine	Artemether-lumefantrine	20/120	24	DYI473314	2015-04-01	Belida HC	IPCA	India	0.80845	0.869428	1	0.724015	0.897944	Good
49	2013-020-050	Artemether-lumefantrine	Coartem®	20/120	6	F0822	2014-06-01	Toba HC	Novartis	USA	0.9298	0.900698	1	0.392235	0.732008	Acceptable
50	2013-020-051	Artemether-lumefantrine	Coartem®	20/120	6	F0929	2014-11-01	Toba HC	Novartis	USA	0.75685	0.904727	1	0.696794	0.886546	Good
51	2013-020-052	Artemether-lumefantrine	Artemether-lumefantrine	20/120	18	DYI462741	2014-09-01	Toba HC	IPCA	India	0.93535	0.851495	1	0.560221	0.824365	Good
52	2013-020-053	Artemether-lumefantrine	Coartem®	20/120	6	F0822	2014-06-01	Sentema HC	Novartis	USA	0.85705	0.889899	1	0.83142	0.940315	Excellent
53	2013-020-054	Artemether-lumefantrine	Artemether-lumefantrine	20/120	24	DYI472736	2014-09-01	Sentema HC	IPCA	India	0.9835	0.873972	1	0.820871	0.936321	Excellent
54	2013-020-055	Artemether-lumefantrine	Artemether-lumefantrine	20/120	24	DYI473313	2015-04-01	Asendabo HC	IPCA	India	0.979056	0.874687	1	0.523973	0.806188	Good
55	2013-020-056	Artemether-lumefantrine	Coartem®	20/120	24	F2829	2014-06-01	Bulbule HC	Novartis	USA	0.846245	0.86461	1	0.602581	0.844641	Good
56	2013-020-057	Artemether-lumefantrine	Artemether-lumefantrine	20/120	24	DYI473315	2015-04-01	Sekoru HC	IPCA	India	0.88322	0.874598	1	0.648961	0.865777	Good
57	2013-020-058	Artemether-lumefantrine	Artemether-lumefantrine	20/120	18	DYI462741	2014-09-01	Sekoru HC	IPCA	India	0.91485	0.847556	1	0.617945	0.851759	Good
58	2013-020-059	Artemether-lumefantrine	Artemether-lumefantrine	20/120	24	DYI473313	2015-04-01	Natri HC	IPCA	India	0.88128	0.902835	1	0.716501	0.894827	Good
59	2013-020-060	Artemether-lumefantrine	Coartem®	20/120	6	F0858	2014-07-01	Natri HC	Novartis	USA	0.930305	0.889899	1	0.416109	0.746568	Acceptable
60	2013-020-061	Artemether-lumefantrine	Coartem®	20/120	12	F0929	2014-11-01	Natri HC	Novartis	USA	0.77489	0.894309	1	0.77197	0.917347	Excellent
61	2013-020-062	Artemether-lumefantrine	Artemether-lumefantrine	20/120	18	DYI462741	2014-09-01	Deneba HC	IPCA	India	0.971618	0.841616	1	0.573272	0.830718	Good
62	2013-020-063	Artemether-lumefantrine	Artemether-lumefantrine	20/120	24	DYI473313	2015-04-01	Kumbi HC	IPCA	India	0.881888	0.835834	1	0.686151	0.882009	Good
63	2013-020-064	Artemether-lumefantrine	Coartem®	20/120	6	F0858	2014-07-01	Kumbi HC	Novartis	USA	0.9133	0.900698	1	0.471047	0.778075	Acceptable
64	2013-020-065	Artemether-lumefantrine	Coartem®	20/120	12	F0929	2014-11-01	Kumbi HC	Novartis	USA	0.810152	0.885861	1	0.80366	0.929731	Excellent
65	2013-020-066	Artemether-lumefantrine	Coartem®	20/120	6	F0858	2014-07-01	Balawajo HC	Novartis	USA	0.965002	0.894309	1	0.676669	0.877928	Good
66	2013-020-067	Artemether-lumefantrine	Artemether-lumefantrine	20/120	24	DYI473313	2015-04-01	Balawajo HC	IPCA	India	0.902179	0.921506	1	0.509012	0.798441	Acceptable
67	2013-020-068	Artemether-lumefantrine	Coartem®	20/120	6	F0811	2014-06-01	Ako HC	Novartis	USA	0.8491	0.831479	1	0.621785	0.85352	Good
68	2013-020-069	Artemether-lumefantrine	Coartem®	20/120	12	F0929	2014-11-01	Ako HC	Novartis	USA	0.888706	0.885861	1	0.754406	0.910336	Excellent
69	2013-020-070	Artemether-lumefantrine	Artemether-lumefantrine	20/120	18	DYI462756	2014-09-01	Ako HC	IPCA	India	0.968095	0.831479	1	0.786068	0.922897	Excellent
70	2013-020-071	Artemether-lumefantrine	Artemether-lumefantrine	20/120	24	DYI473314	2015-04-01	Ako HC	IPCA	India	0.948391	0.921506	1	0.677666	0.878359	Good
71	2013-020-072	Artemether-lumefantrine	Artemether-lumefantrine	20/120	24	DYI473313	2015-04-01	Nada HC	IPCA	India	0.934089	0.831479	1	0.741724	0.905206	Excellent
72	2013-020-073	Artemether-lumefantrine	Coartem®	20/120	12	F0804	2014-06-01	Nada HC	Novartis	USA	0.930211	0.921506	1	0.389761	0.730465	Acceptable
73	2013-020-074	Artemether-lumefantrine	Artemine®	20/120	12	12644	2016-03-01	Jimma wholesale-1	APF	Ethiopia	0.760579	0.885861	1	0.494036	0.790532	Acceptable
74	2013-020-075	Artemether-lumefantrine	Coartem®	20/120	6	Lot# x1641	2015-03-01	Jimma wholesale-2	Novartis	China	0.810522	0.927821	1	0.493177	0.790074	Acceptable
